# Supplementary material for: A Genome-Wide Association Study of Field and Seedling Response to Individual Stem Rust Pathogen Races Reveals Combinations of Race-Specific Genes in North American Spring Wheat
Source: Front Plant Sci. 2018 Jan 30;9:52. doi: 10.3389/fpls.2018.00052 (PMC5797647; doi:10.3389/fpls.2018.00052)
Supplement: Supplementary Table 1 — Isolates of Puccinia graminis f. sp. tritici used in field and seedling assays and their reaction to differential wheat stem rust resistance genes. [file Table1.xlsx]

## Sheet: Sheet1
Supplemental Table 1. Isolates of Puccinia graminis f. sp. tritici used in field and seedling assays and their reaction to differential wheat stem rust resistance genes.
Isolate	Race	Avirulence	Virulence
95MN1080	QFCSC	Sr6, Sr7b, Sr9e, Sr9b, Sr11, Sr24, Sr30, Sr31, Sr36, Sr38, SrTmp	Sr5, Sr8a, Sr9a, Sr9d, Sr9g, Sr10, Sr17, Sr21, SrMcN
69MN399	QTHJC	Sr7b, Sr9a, Sr9e, Sr24, Sr30, Sr31, Sr36, Sr38, SrTmp	Sr5, Sr6, Sr8a, Sr9b, Sr9d, Sr9g, Sr10, Sr11, Sr17, Sr21, SrMcN
00MN99C	RCRSC	Sr6, Sr8a, Sr9e, Sr11, Sr24, Sr30, Sr31, Sr38, SrTmp	Sr5, Sr7b, Sr9a, Sr9b, Sr9d, Sr9g, Sr10, Sr17, Sr21, Sr36, SrMcN
74MN1409	TPMKC	Sr6, Sr9a, Sr9b, Sr24, Sr30, Sr31, Sr38	Sr5, Sr7b, Sr8a, Sr9d, Sr9e, Sr9g, Sr10, Sr11, Sr17, Sr21, Sr36, SrTmp, SrMcN
