# Supplementary material for: A Genome-Wide Association Study of Field and Seedling Response to Individual Stem Rust Pathogen Races Reveals Combinations of Race-Specific Genes in North American Spring Wheat
Source: Front Plant Sci. 2018 Jan 30;9:52. doi: 10.3389/fpls.2018.00052 (PMC5797647; doi:10.3389/fpls.2018.00052)
Supplement: Supplementary Table 3 — Cluster groups of spring wheat association mapping panel based on model-based population structure analysis. [file Table3.xlsx]

## Sheet: Sheet1
Supplemental Table 3. Cluster groups of spring wheat association mapping panel based on model-based population structure analysis
Label	ID	Q1	Q2	assignment	Origin		origin	C1	C2
161	AC_BARRIE	0.994	0.006	C1	Saskatchewan		Alberta	7	3
119	AC_CADILLAC	0.958	0.042	C1	Manitoba		CIMMYT	0	24
135	AC_DOMAIN	0.997	0.003	C1	Saskatchewan		Manitoba	11	2
163	AC_EATONIA	0.725	0.275	C1	Saskatchewan		MSU	15	8
120	AC_SPLENDOR	0.985	0.015	C1	Manitoba		Saskachewan	18	0
194	ADA	0.611	0.389	C1	UMN		SDSU_SD	28	0
144	ALIKAT	0.977	0.023	C1	Alberta		UCD	0	34
220	BRIGGS	0.998	0.002	C1	SDSU		UI	0	31
145	BW947	0.882	0.118	C1	Alberta		UMN_MN	26	0
186	CAP151.3	0.711	0.289	C1	MSU		WSU	0	22
187	CAP34.1	0.668	0.332	C1	MSU
137	CARBERRY	0.998	0.002	C1	Saskatchewan
152	CDC_ALSASK	0.997	0.003	C1	Saskatchewan
153	CDC_KERNEN	0.99	0.01	C1	Saskatchewan
154	CDC_OSLER	0.994	0.006	C1	Saskatchewan
155	CDC_STANLEY	0.936	0.064	C1	Saskatchewan
156	CDC_TEAL	0.983	0.017	C1	Saskatchewan
157	CDC_UTMOST	0.861	0.139	C1	Saskatchewan
173	CHOTEAU	0.682	0.318	C1	MSU
176	DUCLAIR	0.706	0.294	C1	MSU
172	FORTUNA	0.508	0.492	C1	MSU
221	GRANGER	0.955	0.045	C1	SDSU
112	HARVEST	0.997	0.003	C1	Manitoba
193	HI.LINE	0.53	0.47	C1	MSU
126	KANE	0.996	0.004	C1	Manitoba
166	LAURA	0.672	0.328	C1	Saskatchewan
167	LILLIAN	0.729	0.271	C1	Saskatchewan
168	MARQUIS	0.837	0.163	C1	Saskatchewan
148	MCKENZIE	0.992	0.008	C1	Alberta
195	MN00261.4	0.715	0.285	C1	UMN
196	MN01333.A	0.875	0.125	C1	UMN
197	MN02072.7	0.87	0.13	C1	UMN
198	MN02255	0.888	0.112	C1	UMN
109	MN03119.4	0.93	0.07	C1	MN
199	MN03148	0.882	0.118	C1	UMN
200	MN03169.2.0	0.957	0.043	C1	UMN
107	MN03306.1	0.665	0.335	C1	MN
201	MN03308.4	0.662	0.338	C1	UMN
214	MN03358.4	0.701	0.299	C1	UMN
202	MN05141.2	0.944	0.056	C1	UMN
203	MN06018	0.995	0.005	C1	UMN
204	MN06028	0.866	0.134	C1	UMN
205	MN06075.4	0.994	0.006	C1	UMN
206	MN07098.6	0.876	0.124	C1	UMN
115	MN07199.6	0.924	0.076	C1	MN
114	MN07338	0.918	0.082	C1	MN
207	MN08013.2	0.754	0.246	C1	UMN
208	MN08106.6	0.718	0.282	C1	UMN
189	MT0415	0.884	0.116	C1	MSU
175	MT0802	0.647	0.353	C1	MSU
184	MT0921	0.682	0.318	C1	MSU
177	MT1002	0.74	0.26	C1	MSU
179	MT1027	0.683	0.317	C1	MSU
180	MT1053	0.579	0.421	C1	MSU
159	NEEPAWA	0.999	0.001	C1	Saskatchewan
192	NEWANA	0.636	0.364	C1	MSU
211	OKLEE	0.576	0.424	C1	UMN
219	OXEN	0.909	0.091	C1	SDSU
149	PARK	0.945	0.055	C1	Alberta
128	PEACE	0.992	0.008	C1	Manitoba
150	PT765	0.877	0.123	C1	Alberta
212	RB07	0.634	0.366	C1	UMN
169	RESCUE	0.556	0.444	C1	Saskatchewan
160	RL4137	0.988	0.012	C1	Saskatchewan
140	ROBLIN	0.892	0.108	C1	Saskatchewan
213	ROLLAG	0.768	0.232	C1	UMN
218	RUSS	0.96	0.04	C1	SDSU
223	SD3851	0.921	0.079	C1	SDSU
225	SD3997	0.629	0.371	C1	SDSU
226	SD4023	0.956	0.044	C1	SDSU
227	SD4076	0.935	0.065	C1	SDSU
228	SD4112	0.776	0.224	C1	SDSU
229	SD4165	0.994	0.006	C1	SDSU
230	SD4178	0.862	0.138	C1	SDSU
231	SD4181	0.99	0.01	C1	SDSU
232	SD4189	0.87	0.13	C1	SDSU
233	SD4199	0.799	0.201	C1	SDSU
234	SD4213	0.791	0.209	C1	SDSU
235	SD4215	0.8	0.2	C1	SDSU
236	SD4218	0.78	0.22	C1	SDSU
237	SD4243	0.801	0.199	C1	SDSU
238	SD4250	0.953	0.047	C1	SDSU
239	SD4253	0.901	0.099	C1	SDSU
240	SD4263	0.76	0.24	C1	SDSU
241	SD4264	0.702	0.298	C1	SDSU
16	SD4265	0.994	0.006	C1	SD
79	SD4271	0.774	0.226	C1	SD
86	SD4277	0.996	0.004	C1	SD
87	SD4279	0.669	0.331	C1	SD
224	SELECT	0.914	0.086	C1	SDSU
141	SELKIRK	0.725	0.275	C1	Saskatchewan
118	SNOWBIRD	0.996	0.004	C1	Manitoba
124	SNOWSTAR	0.971	0.029	C1	Manitoba
116	SOMERSET	0.989	0.011	C1	Manitoba
170	STETTLER	0.998	0.002	C1	Saskatchewan
121	SUPERB	0.998	0.002	C1	Manitoba
171	THATCHER	0.718	0.282	C1	MSU
215	TOM	0.836	0.164	C1	UMN
222	TRAVERSE	0.881	0.119	C1	SDSU
216	ULEN	0.819	0.181	C1	UMN
113	UNITY	0.986	0.014	C1	Manitoba
217	VERDE	0.775	0.225	C1	UMN
174	VIDA	0.687	0.313	C1	MSU
123	WASKADA	0.995	0.005	C1	Manitoba
142	X5600HR	0.997	0.003	C1	Alberta
143	X5702PR	0.606	0.394	C1	Alberta
134	AC_ANDREW	0.116	0.884	C2	Saskatchewan
162	AC_CRYSTAL	0.228	0.772	C2	Saskatchewan
138	AC_KARMA	0.28	0.72	C2	Saskatchewan
136	AC_VISTA	0.267	0.733	C2	Saskatchewan
58	ALTURAS	0.005	0.995	C2	UI
75	ATTILA.1RS	0.009	0.991	C2	UCD
76	ATTILA.1RSM	0.01	0.99	C2	UCD
45	BERKUT	0.005	0.995	C2	CIMMYT
91	BLANCA_FUER	0.037	0.963	C2	UCD
88	BLANCA_GRANDE_515	0.002	0.998	C2	UCD
59	CATALDO	0.023	0.977	C2	UI
127	CDN_BISON	0.424	0.576	C2	Manitoba
165	CENTENNIAL	0.123	0.877	C2	UI
85	CLEAR_WHITE_515	0.018	0.982	C2	UCD
146	CULTER	0.032	0.968	C2	Alberta
83	EXPRESSO	0.004	0.996	C2	UCD
132	GARNET	0.304	0.696	C2	Saskatchewan
125	GLENCROSS	0.428	0.572	C2	Manitoba
158	GLENLEA	0.381	0.619	C2	Saskatchewan
164	GP069	0.402	0.598	C2	Saskatchewan
1	H0800103L	0.313	0.687	C2	WSU
2	H0800310	0.006	0.994	C2	WSU
4	H0900009	0.028	0.972	C2	WSU
5	H0900081	0.377	0.623	C2	WSU
73	HAHAN.1RS	0.01	0.99	C2	UCD
74	HAHAN.1RSMA	0.009	0.991	C2	UCD
6	HOLLIS	0.287	0.713	C2	WSU
7	HR07005.3	0.253	0.747	C2	WSU
8	HR07024.5	0.054	0.946	C2	WSU
9	HW080169	0.148	0.852	C2	WSU
10	HW090006M	0.005	0.995	C2	WSU
11	HWO90071M	0.007	0.993	C2	WSU
69	ID0696	0.018	0.982	C2	UI
67	IDO377S	0.01	0.99	C2	UI
122	IDO440	0.008	0.992	C2	UI
129	IDO488	0.016	0.984	C2	UI
131	IDO560	0.011	0.989	C2	UI
130	IDO582	0.067	0.933	C2	UI
65	IDO599	0.087	0.913	C2	UI
51	IDO629	0.124	0.876	C2	UI
66	IDO644	0.115	0.885	C2	UI
64	IDO671	0.005	0.995	C2	UI
63	IDO686	0.005	0.995	C2	UI
117	IDO687	0.015	0.985	C2	UI
62	IDO694	0.025	0.975	C2	UI
56	IDO702	0.142	0.858	C2	UI
52	IDO851	0.006	0.994	C2	UI
53	IDO852	0.089	0.911	C2	UI
70	IDO854	0.008	0.992	C2	UI
71	IDO858	0.121	0.879	C2	UI
72	IDO868	0.1	0.9	C2	UI
57	JEFFERSON	0.169	0.831	C2	UI
55	JEROME	0.106	0.894	C2	UI
12	KELSE	0.237	0.763	C2	WSU
147	LASER	0.388	0.612	C2	Alberta
80	LASSIK	0.283	0.717	C2	UCD
60	LOLO	0.009	0.991	C2	UI
209	LOUISE	0.269	0.731	C2	WSU
13	MACON	0.004	0.996	C2	WSU
190	MT0813	0.376	0.624	C2	MSU
183	MT0861	0.308	0.692	C2	MSU
185	MT0945	0.264	0.736	C2	MSU
178	MT1016	0.459	0.541	C2	MSU
188	MTHW0771	0.434	0.566	C2	MSU
191	MTHW0867	0.075	0.925	C2	MSU
181	MTHW1060	0.103	0.897	C2	MSU
182	MTHW1069	0.253	0.747	C2	MSU
14	OTIS	0.041	0.959	C2	WSU
210	PENAWAWA	0.011	0.989	C2	WSU
78	PI610750	0.177	0.823	C2	UCD
68	POMERELLE	0.104	0.896	C2	UI
110	RIL203	0.087	0.913	C2	UCD
111	RIL29	0.131	0.869	C2	UCD
84	RSI5_YR5_YR15_GPC_HMW1	0.146	0.854	C2	UCD
151	SADASH	0.076	0.924	C2	Alberta
139	SC80221V2	0.352	0.648	C2	Saskatchewan
15	SCARLET	0.366	0.634	C2	WSU
82	SUMMIT_515	0.004	0.996	C2	UCD
17	TARA2002	0.086	0.914	C2	WSU
49	TREASURE	0.261	0.739	C2	UI
77	UC1110	0.015	0.985	C2	UCD
92	UC1395_LR34_YR18	0.005	0.995	C2	UCD
93	UC1396_LR34_YR18	0.005	0.995	C2	UCD
94	UC1551	0.023	0.977	C2	UCD
95	UC1552	0.018	0.982	C2	UCD
96	UC1554	0.131	0.869	C2	UCD
97	UC1599	0.008	0.992	C2	UCD
98	UC1601	0.019	0.981	C2	UCD
99	UC1602	0.009	0.991	C2	UCD
90	UC1603	0.018	0.982	C2	UCD
100	UC1616	0.004	0.996	C2	UCD
101	UC1618	0.281	0.719	C2	UCD
102	UC1642	0.004	0.996	C2	UCD
103	UC1643	0.009	0.991	C2	UCD
81	UC1682	0.066	0.934	C2	UCD
106	UC1683	0.013	0.987	C2	UCD
89	UC896_5.10_LR34_YR18_YR5_GPC	0.004	0.996	C2	UCD
61	UI_LOCHSA	0.041	0.959	C2	UI
50	UI_PETTIT	0.144	0.856	C2	UI
18	WA8016	0.415	0.585	C2	WSU
19	WA8034	0.392	0.608	C2	WSU
20	WA8074	0.011	0.989	C2	WSU
21	WA8099	0.064	0.936	C2	WSU
22	WA8100	0.004	0.996	C2	WSU
23	WA8123	0.084	0.916	C2	WSU
24	WA8133	0.015	0.985	C2	WSU
3	WA8148	0.09	0.91	C2	WSU
133	WHITEBIRD	0.043	0.957	C2	UI
54	WINCHESTER	0.008	0.992	C2	UI
104	X10010.20	0.006	0.994	C2	UCD
105	X10013.1	0.007	0.993	C2	UCD
108	X10014.7	0.164	0.836	C2	UCD
26	X9223	0.01	0.99	C2	CIMMYT
27	X9225	0.105	0.895	C2	CIMMYT
28	X9228	0.084	0.916	C2	CIMMYT
29	X9229	0.006	0.994	C2	CIMMYT
30	X9232	0.189	0.811	C2	CIMMYT
31	X9233	0.091	0.909	C2	CIMMYT
34	X9240	0.156	0.844	C2	CIMMYT
35	X9241	0.006	0.994	C2	CIMMYT
33	X9242	0.004	0.996	C2	CIMMYT
32	X9245	0.011	0.989	C2	CIMMYT
37	X9246	0.09	0.91	C2	CIMMYT
42	X9247	0.175	0.825	C2	CIMMYT
41	X9248	0.091	0.909	C2	CIMMYT
43	X9249	0.012	0.988	C2	CIMMYT
40	X9252	0.021	0.979	C2	CIMMYT
38	X9254	0.113	0.887	C2	CIMMYT
39	X9256	0.162	0.838	C2	CIMMYT
46	X9258	0.007	0.993	C2	CIMMYT
47	X9259	0.01	0.99	C2	CIMMYT
48	X9260	0.215	0.785	C2	CIMMYT
44	X9261	0.182	0.818	C2	CIMMYT
36	X9262	0.025	0.975	C2	CIMMYT
25	X9263	0.204	0.796	C2	CIMMYT
