# Supplementary material for: A Genome-Wide Association Study of Field and Seedling Response to Individual Stem Rust Pathogen Races Reveals Combinations of Race-Specific Genes in North American Spring Wheat
Source: Front Plant Sci. 2018 Jan 30;9:52. doi: 10.3389/fpls.2018.00052 (PMC5797647; doi:10.3389/fpls.2018.00052)
Supplement: Supplementary Table 4 — Marker-trait associations identified for four stem rust races at seedling stage. [file Table4.xlsx]

## Sheet: Sheet1
Supplemental Table 4. Marker-trait associations identified for four stem rust races at seedling stage
Race	SNP	Chromosome	chr	Position	cM	P.value	maf	nobs	Rsquare.of.Model.without.SNP	Rsquare.of.Model.with.SNP	FDR_Adjusted_P.values	common QTL
QFCS	Excalibur_c1066_303	1	1A	102319	102.319	0.000291977	0.0518672	241	0.150969	0.200975	0.914701
QFCS	Excalibur_c63671_90	1	1A	111552	111.552	0.000966644	0.232365	241	0.150969	0.19227	0.914701
RCRS	IWA460	2	1B	74372	74.372	0.000501995	0.093361	241	0.166737	0.21318	0.654993
QFCS	Ku_c9909_1766	2	1B	90595	90.595	8.45334e-05	0.282158	241	0.150969	0.210171	0.914701	1
RCRS	Excalibur_c94658_59	2	1B	94415	94.415	0.000686617	0.298755	241	0.166737	0.210886	0.654993
TPMK	Excalibur_c24303_1145	3	1D	50580	50.58	0.000411327	0.302905	241	0.138504	0.18691	0.546475
TPMK	IWA8551	3	1D	50580	50.58	0.000411327	0.302905	241	0.138504	0.18691	0.546475
TPMK	Excalibur_c48750_124	3	1D	50580	50.58	0.000411327	0.302905	241	0.138504	0.18691	0.546475
RCRS	Excalibur_c20196_503	5	2B	69321	69.321	0.000745912	0.0954357	241	0.166737	0.210282	0.654993
TPMK	Excalibur_c76665_98	5	2B	109245	109.245	0.000719553	0.26556	241	0.138504	0.182766	0.729692
TPMK	Kukri_c31059_130	5	2B	112946	112.946	0.000489892	0.236515	241	0.138504	0.18561	0.546475
TPMK	BobWhite_c18540_97	5	2B	119071	119.071	3.55317e-05	0.439834	241	0.138504	0.205495	0.170742
TPMK	BobWhite_c18540_351	5	2B	119071	119.071	0.000832858	0.356846	241	0.138504	0.18169	0.743242
TPMK	IWA8195	5	2B	119071	119.071	0.000832858	0.356846	241	0.138504	0.18169	0.743242
QFCS	GENE-1273_438	6	2D	4670	4.67	0.000862964	0.0788382	241	0.150969	0.193087	0.914701
QFCS	GENE-1273_59	6	2D	4670	4.67	0.000862964	0.0788382	241	0.150969	0.193087	0.914701
QTHJ	Kukri_c27309_590	6	2D	22458	22.458	0.000943328	0.178423	241	0.272726	0.308429	0.292011
QTHJ	IWA927	6	2D	28122	28.122	0.00053211	0.261411	241	0.272726	0.311995	0.292011
QTHJ	Excalibur_c39215_100	6	2D	34147	34.147	2.94706e-05	0.302905	241	0.272726	0.330529	0.093927
QTHJ	Excalibur_c40820_335	6	2D	36538	36.538	1.85732e-05	0.26971	241	0.272726	0.333558	0.0690613
QTHJ	Kukri_c20972_618	6	2D	36538	36.538	1.85732e-05	0.26971	241	0.272726	0.333558	0.0690613
QTHJ	Excalibur_c59090_145	6	2D	36538	36.538	9.26248e-05	0.307054	241	0.272726	0.323098	0.18786	2
QTHJ	D_GBB4FNX01A1ZCW_138	6	2D	36538	36.538	0.000536507	0.294606	241	0.272726	0.311943	0.292011
QTHJ	D_GBUVHFX02GV41H_67	6	2D	36538	36.538	0.000536507	0.294606	241	0.272726	0.311943	0.292011
QTHJ	D_contig28346_467	6	2D	36538	36.538	0.000540916	0.290456	241	0.272726	0.311892	0.292011
TPMK	Excalibur_c40820_335	6	2D	36538	36.538	7.29428e-05	0.26971	241	0.138504	0.199967	0.170742
TPMK	Kukri_c20972_618	6	2D	36538	36.538	7.29428e-05	0.26971	241	0.138504	0.199967	0.170742
TPMK	Excalibur_c59090_145	6	2D	36538	36.538	0.000217618	0.307054	241	0.138504	0.191675	0.404587
QTHJ	D_GDRF1KQ01A0AOV_75	6	2D	37000	37	0.000540916	0.290456	241	0.272726	0.311892	0.292011
TPMK	Excalibur_c15048_488	6	2D	37621	37.621	0.000114609	0.448133	241	0.138504	0.196523	0.232448
QTHJ	D_contig73920_552	6	2D	40046	40.046	4.62686e-06	0.26556	241	0.272726	0.342782	0.0516126
QTHJ	Kukri_c16477_157	6	2D	40046	40.046	4.62686e-06	0.26556	241	0.272726	0.342782	0.0516126
QTHJ	BobWhite_c9564_154	6	2D	40046	40.046	1.85732e-05	0.26971	241	0.272726	0.333558	0.0690613	3
QTHJ	Excalibur_c20175_370	6	2D	40046	40.046	1.85732e-05	0.26971	241	0.272726	0.333558	0.0690613
QTHJ	IWA2415	6	2D	40046	40.046	9.18315e-05	0.319502	241	0.272726	0.323154	0.18786
QTHJ	RAC875_c57_1178	6	2D	40046	40.046	9.18315e-05	0.319502	241	0.272726	0.323154	0.18786
TPMK	RAC875_c57_1178	6	2D	40046	40.046	2.48726e-05	0.319502	241	0.138504	0.208256	0.170742
TPMK	IWA2415	6	2D	40046	40.046	2.48726e-05	0.319502	241	0.138504	0.208256	0.170742
TPMK	BobWhite_c9564_154	6	2D	40046	40.046	7.29428e-05	0.26971	241	0.138504	0.199967	0.170742
TPMK	Excalibur_c20175_370	6	2D	40046	40.046	7.29428e-05	0.26971	241	0.138504	0.199967	0.170742
TPMK	D_contig73920_552	6	2D	40046	40.046	7.65317e-05	0.26556	241	0.138504	0.1996	0.170742
TPMK	Kukri_c16477_157	6	2D	40046	40.046	7.65317e-05	0.26556	241	0.138504	0.1996	0.170742
QTHJ	IWA2414	6	2D	152839	152.839	9.18315e-05	0.319502	241	0.272726	0.323154	0.18786	4
TPMK	IWA2414	6	2D	152839	152.839	2.48726e-05	0.319502	241	0.138504	0.208256	0.170742
TPMK	Excalibur_c96921_206	7	3A	141858	141.858	0.000941179	0.253112	241	0.138504	0.180792	0.807604
QTHJ	IAAV8536	8	3B	65554	65.554	0.000617788	0.165975	241	0.272726	0.311061	0.292011
QTHJ	Ku_c11466_1414	8	3B	65554	65.554	0.000617788	0.165975	241	0.272726	0.311061	0.292011
TPMK	IACX1932	8	3B	74263	74.263	0.00048202	0.103734	241	0.138504	0.185731	0.546475
TPMK	BS00009549_51	8	3B	80129	80.129	0.000981329	0.290456	241	0.138504	0.180486	0.810869
QTHJ	Kukri_c29615_377	8	3B	140508	140.508	0.000480041	0.319502	241	0.272726	0.31264	0.292011
QTHJ	BS00091257_51	8	3B	140508	140.508	0.000746467	0.20332	241	0.272726	0.309882	0.292011
QTHJ	RAC875_c37741_218	8	3B	142143	142.143	0.000573523	0.207469	241	0.272726	0.311526	0.292011
QTHJ	GENE-1925_118	8	3B	142143	142.143	0.000746467	0.20332	241	0.272726	0.309882	0.292011
QTHJ	IWA1756	8	3B	143441	143.441	0.000746467	0.20332	241	0.272726	0.309882	0.292011	5
RCRS	IAAV3545	10	4A	144377	144.377	5.98578e-06	0.489627	241	0.166737	0.246812	0.0667714
RCRS	RFL_Contig2531_987	10	4A	144377	144.377	3.37864e-05	0.485477	241	0.166737	0.233424	0.251258
RCRS	IWA4651	10	4A	144377	144.377	0.000801488	0.365145	241	0.166737	0.209758	0.654993
RCRS	IWA1505	10	4A	145187	145.187	6.25804e-07	0.473029	241	0.166737	0.264704	0.0139617
RCRS	RAC875_rep_c77127_256	10	4A	150713	150.713	0.000215982	0.282158	241	0.166737	0.219417	0.654993
RCRS	BobWhite_c3351_329	10	4A	150713	150.713	0.000405343	0.186722	241	0.166737	0.214753	0.654993
RCRS	RAC875_c58134_239	10	4A	150713	150.713	0.000927096	0.419087	241	0.166737	0.2087	0.654993
QTHJ	Kukri_rep_c102608_599	13	5A	105989	105.989	0.00013462	0.460581	241	0.272726	0.320698	0.250282
QFCS	Excalibur_c9846_458	14	5B	68364	68.364	0.000902897	0.46888	241	0.150969	0.192761	0.914701
QFCS	RAC875_c14963_1579	14	5B	68364	68.364	0.000902897	0.46888	241	0.150969	0.192761	0.914701
QFCS	Tdurum_contig30483_335	14	5B	68364	68.364	0.000902897	0.46888	241	0.150969	0.192761	0.914701
QFCS	Tdurum_contig54311_256	16	6A	99435	99.435	0.000657378	0.213693	241	0.150969	0.195053	0.914701
QFCS	Excalibur_c25898_434	16	6A	99435	99.435	0.000836729	0.195021	241	0.150969	0.193309	0.914701
QFCS	BS00058929_51	16	6A	100121	100.121	0.000836729	0.195021	241	0.150969	0.193309	0.914701
RCRS	RAC875_rep_c111557_801	17	6B	56980	56.98	0.000741402	0.325726	241	0.166737	0.210326	0.654993
RCRS	RAC875_c57692_88	17	6B	113671	113.671	0.000276157	0.390041	241	0.166737	0.217591	0.654993
RCRS	Excalibur_c8066_791	19	7A	201461	201.461	0.000371887	0.0871369	241	0.166737	0.215389	0.654993	6
TPMK	Tdurum_contig54832_139	19	7A	201781	201.781	0.000808669	0.294606	241	0.138504	0.181907	0.743242
TPMK	Excalibur_c11242_301	22	U	9760	9.76	0.000574487	0.298755	241	0.138504	0.18443	0.610324
QTHJ	Excalibur_c3574_607	22	U	11480	11.48	0.000552418	0.278008	241	0.272726	0.31176	0.292011
TPMK	GENE-4622_89	22	U	15430	15.43	0.00048202	0.103734	241	0.138504	0.185731	0.546475
TPMK	IWA6221	22	U	21280	21.28	0.000452303	0.112033	241	0.138504	0.186203	0.546475
QTHJ	IWA760	22	U	22000	22	0.000536131	0.112033	241	0.272726	0.311948	0.292011
TPMK	RAC875_c28912_306	22	U	30160	30.16	0.000452303	0.112033	241	0.138504	0.186203	0.546475
QTHJ	RAC875_c7319_195	22	U	31880	31.88	0.000536131	0.112033	241	0.272726	0.311948	0.292011
