# Supplementary material for: A Genome-Wide Association Study of Field and Seedling Response to Individual Stem Rust Pathogen Races Reveals Combinations of Race-Specific Genes in North American Spring Wheat
Source: Front Plant Sci. 2018 Jan 30;9:52. doi: 10.3389/fpls.2018.00052 (PMC5797647; doi:10.3389/fpls.2018.00052)
Supplement: Supplementary Table 5 — Marker-trait associations for race QFCSC-IR. [file Table5.xlsx]

## Sheet: QFCS_IR
Supplemental Table 5. Marker-trait associations for race QFCSC-IR
SNP	Chromosome	chr	Position	cM	P.value	maf	nobs	Rsquare.of.Model.without.SNP	Rsquare.of.Model.with.SNP	FDR_Adjusted_P.values	QTL#
BS00001835_51	2	1B	81609	81.609	0.000744345	0.431535	241	0.111131	0.156302	0.623666	1
BS00067436_51	2	1B	97714	97.714	0.000911102	0.410788	241	0.111131	0.154777	0.635209	2
Kukri_c65315_82	5	2B	108453	108.453	0.000748233	0.0580913	241	0.111131	0.156263	0.623666	3
Tdurum_contig12459_491	5	2B	108453	108.453	0.000748233	0.0580913	241	0.111131	0.156263	0.623666	3
GENE-0966_173	5	2B	109245	109.245	0.000170601	0.136929	241	0.111131	0.167584	0.623666	3
BS00086322_51	5	2B	109245	109.245	0.000336349	0.165975	241	0.111131	0.162351	0.623666	3
BobWhite_c3871_1596	5	2B	109245	109.245	0.000336349	0.165975	241	0.111131	0.162351	0.623666	3
BobWhite_rep_c64049_232	5	2B	109245	109.245	0.000336349	0.165975	241	0.111131	0.162351	0.623666	3
Excalibur_c76665_98	5	2B	109245	109.245	0.00049145	0.26556	241	0.111131	0.159453	0.623666	3
IACX5919	5	2B	109245	109.245	0.000650568	0.103734	241	0.111131	0.157322	0.623666	3
BS00016650_51	5	2B	109245	109.245	0.000650568	0.103734	241	0.111131	0.157322	0.623666	3
IAAV4899	5	2B	109245	109.245	0.000650568	0.103734	241	0.111131	0.157322	0.623666	3
BS00081231_51	5	2B	109245	109.245	0.00067729	0.0995851	241	0.111131	0.157017	0.623666	3
Tdurum_contig17626_268	5	2B	109245	109.245	0.00067729	0.0995851	241	0.111131	0.157017	0.623666	3
BobWhite_c22728_257	5	2B	109245	109.245	0.000866591	0.273859	241	0.111131	0.155154	0.623666	3
IWA3741	5	2B	109245	109.245	0.000866591	0.273859	241	0.111131	0.155154	0.623666	3
IWA3742	5	2B	110873	110.873	0.000866591	0.273859	241	0.111131	0.155154	0.623666	3
GENE-1273_438	6	2D	4670	4.67	0.000763506	0.0788382	241	0.111131	0.15611	0.623666	4
GENE-1273_59	6	2D	4670	4.67	0.000763506	0.0788382	241	0.111131	0.15611	0.623666	4
IACX2539	13	5A	99650	99.65	0.000388959	0.19917	241	0.111131	0.161238	0.623666	5
BobWhite_c16397_524	13	5A	99882	99.882	0.000388959	0.19917	241	0.111131	0.161238	0.623666	5
CAP11_c4727_205	18	6D	63579	63.579	0.000665076	0.170124	241	0.111131	0.157155	0.623666	6
Kukri_c36885_58	19	7A	45385	45.385	0.000822778	0.46888	241	0.111131	0.155546	0.623666	7
IWA7933	19	7A	136427	136.427	0.000469371	0.178423	241	0.111131	0.159803	0.623666	8
BS00031903_51	22	U	1700	1.7	0.000823398	0.145228	241	0.111131	0.15554	0.623666	9
Ex_c47157_508	22	U	9280	9.28	0.000866591	0.273859	241	0.111131	0.155154	0.623666	10
IAAV2323	22	U	15810	15.81	0.000113501	0.0912863	241	0.111131	0.170753	0.623666	11
IWA688	22	U	21600	21.6	0.000585251	0.0995851	241	0.111131	0.158124	0.623666	12
IWA899	22	U	22530	22.53	0.000823398	0.145228	241	0.111131	0.15554	0.623666	13
Kukri_rep_c108243_143	22	U	28030	28.03	0.000650568	0.103734	241	0.111131	0.157322	0.623666	14
RFL_Contig3609_1678	22	U	33480	33.48	0.000270027	0.0871369	241	0.111131	0.164038	0.623666	15
Tdurum_contig12459_405	22	U	35440	35.44	0.000748233	0.0580913	241	0.111131	0.156263	0.623666	16

## Sheet: QFCS_SEV
Supplemental Table 5. Marker-trait associations for race QFCSC-SEV
SNP	Chromosome	chr	Position	cM	P.value	maf	nobs	Rsquare.of.Model.without.SNP	Rsquare.of.Model.with.SNP	FDR_Adjusted_P.values	QTL#
Kukri_c65315_82	5	2B	108453	108.453	0.000791498	0.0580913	241	0.183392	0.224476	0.979797	1
Tdurum_contig12459_491	5	2B	108453	108.453	0.000791498	0.0580913	241	0.183392	0.224476	0.979797	1
Excalibur_c76665_98	5	2B	109245	109.245	7.63085e-05	0.26556	241	0.183392	0.241035	0.282804	1
BobWhite_c22728_257	5	2B	109245	109.245	9.3279e-05	0.273859	241	0.183392	0.23959	0.282804	1
IWA3741	5	2B	109245	109.245	9.3279e-05	0.273859	241	0.183392	0.23959	0.282804	1
BS00086322_51	5	2B	109245	109.245	0.000101409	0.165975	241	0.183392	0.23899	0.282804	1
BobWhite_c3871_1596	5	2B	109245	109.245	0.000101409	0.165975	241	0.183392	0.23899	0.282804	1
BobWhite_rep_c64049_232	5	2B	109245	109.245	0.000101409	0.165975	241	0.183392	0.23899	0.282804	1
GENE-0966_173	5	2B	109245	109.245	0.000422912	0.136929	241	0.183392	0.22885	0.786264	1
IWA1708	5	2B	109245	109.245	0.000968508	0.319502	241	0.183392	0.223078	0.979797	1
IWA3742	5	2B	110873	110.873	9.3279e-05	0.273859	241	0.183392	0.23959	0.282804	1
Ra_c13679_2284	5	2B	110873	110.873	0.000968508	0.319502	241	0.183392	0.223078	0.979797	1
BobWhite_c18540_97	5	2B	119071	119.071	0.000930317	0.439834	241	0.183392	0.223356	0.979797	2
BobWhite_c47659_100	17	6B	61779	61.779	0.000283495	0.240664	241	0.183392	0.231667	0.576582	3
CAP11_c4727_205	18	6D	63579	63.579	0.000284285	0.170124	241	0.183392	0.231647	0.576582	4
Ex_c47157_508	22	U	9280	9.28	9.3279e-05	0.273859	241	0.183392	0.23959	0.282804	5
IAAV2323	22	U	15810	15.81	0.000282725	0.0912863	241	0.183392	0.231686	0.576582	6
IWA7615	22	U	22020	22.02	0.000968508	0.319502	241	0.183392	0.223078	0.979797	7
Tdurum_contig12459_405	22	U	35440	35.44	0.000791498	0.0580913	241	0.183392	0.224476	0.979797	8
