# Supplementary material for: A Genome-Wide Association Study of Field and Seedling Response to Individual Stem Rust Pathogen Races Reveals Combinations of Race-Specific Genes in North American Spring Wheat
Source: Front Plant Sci. 2018 Jan 30;9:52. doi: 10.3389/fpls.2018.00052 (PMC5797647; doi:10.3389/fpls.2018.00052)
Supplement: Supplementary Table 6 — Marker-trait associations for race RCRSC-SEV. [file Table6.xlsx]

## Sheet: AMspring_RCRSC_IR_p001
Supplemental Table 6. Marker-trait associations for race RCRSC-IR
SNP	Chromosome	chr	Position	cM	P.value	maf	nobs	Rsquare.of.Model.without.SNP	Rsquare.of.Model.with.SNP	FDR_Adjusted_P.values	QTL#	R2
IAAV5535	1	1A	80795	80.795	0.000837656	0.145228	241	0.304756	0.33939	0.205364	1	0.034634
IACX3047	1	1A	80795	80.795	0.000837656	0.145228	241	0.304756	0.33939	0.205364	1	0.034634
IWA2314	1	1A	91761	91.761	0.000369233	0.180498	241	0.304756	0.34426	0.10297	1	0.039504
Ra_c24793_726	1	1A	91761	91.761	0.000369233	0.180498	241	0.304756	0.34426	0.10297	1	0.039504
Excalibur_c65755_51	1	1A	91998	91.998	0.000369233	0.180498	241	0.304756	0.34426	0.10297	1	0.039504
RAC875_c45115_340	1	1A	91998	91.998	0.000369233	0.180498	241	0.304756	0.34426	0.10297	1	0.039504
Excalibur_c1845_718	1	1A	91998	91.998	0.000369233	0.180498	241	0.304756	0.34426	0.10297	1	0.039504
Kukri_c28695_269	1	1A	91998	91.998	0.000369233	0.180498	241	0.304756	0.34426	0.10297	1	0.039504
RAC875_c12993_127	1	1A	91998	91.998	0.000369233	0.180498	241	0.304756	0.34426	0.10297	1	0.039504
RAC875_c12993_201	1	1A	91998	91.998	0.000369233	0.180498	241	0.304756	0.34426	0.10297	1	0.039504
RAC875_c45115_509	1	1A	91998	91.998	0.000369233	0.180498	241	0.304756	0.34426	0.10297	1	0.039504
Excalibur_c1845_4911	1	1A	91998	91.998	0.000570391	0.184647	241	0.304756	0.341666	0.149711	1	0.0369097
BS00011146_51	1	1A	94456	94.456	0.000293242	0.0788382	241	0.304756	0.345642	0.094815	1	0.0408864
CAP12_c3602_91	1	1A	94456	94.456	0.000293242	0.0788382	241	0.304756	0.345642	0.094815	1	0.0408864
BS00065750_51	1	1A	100045	100.045	0.000578164	0.298755	241	0.304756	0.341585	0.149987	2	0.0368293
Kukri_c84024_375	1	1A	100606	100.606	0.000802023	0.30083	241	0.304756	0.339647	0.201047	2	0.0348906
Kukri_c44201_497	1	1A	142309	142.309	0.000114046	0.170124	241	0.304756	0.351361	0.0451499	3	0.0466052
Tdurum_contig10362_555	2	1B	95487	95.487	0.000875037	0.26556	241	0.304756	0.339132	0.211186	4	0.0343765
Tdurum_contig29563_197	5	2B	46763	46.763	0.000563234	0.248963	241	0.304756	0.341741	0.149592	5	0.0369848
Excalibur_c15048_488	6	2D	37621	37.621	0.00091251	0.448133	241	0.304756	0.338885	0.216575	6	0.0341293
Excalibur_c13811_1086	10	4A	142285	142.285	3.22377e-06	0.340249	241	0.304756	0.373644	0.00248008	7	0.0688881
IWA6696	10	4A	142285	142.285	0.000143257	0.431535	241	0.304756	0.349973	0.0504017	7	0.0452167
RAC875_c54248_724	10	4A	142285	142.285	0.000143257	0.431535	241	0.304756	0.349973	0.0504017	7	0.0452167
Tdurum_contig81450_90	10	4A	142285	142.285	0.000143257	0.431535	241	0.304756	0.349973	0.0504017	7	0.0452167
IAAV3545	10	4A	144377	144.377	7.61682e-13	0.489627	241	0.304756	0.479282	1.69931e-08	7	0.174526
RFL_Contig2531_987	10	4A	144377	144.377	1.67773e-12	0.485477	241	0.304756	0.473423	1.87151e-08	7	0.168667
IAAV1943	10	4A	144377	144.377	1.17514e-09	0.406639	241	0.304756	0.426462	6.55433e-06	7	0.121706
Excalibur_c2827_227	10	4A	144377	144.377	1.67887e-06	0.373444	241	0.304756	0.377828	0.00152991	7	0.0730725
IWA4651	10	4A	144377	144.377	2.50064e-05	0.365145	241	0.304756	0.360717	0.0129742	7	0.0559608
Excalibur_c6050_323	10	4A	144377	144.377	0.000304438	0.315353	241	0.304756	0.345417	0.0970287	7	0.0406612
BobWhite_c47168_598	10	4A	144377	144.377	0.000784356	0.186722	241	0.304756	0.339778	0.198852	7	0.0350222
BobWhite_c47168_289	10	4A	144377	144.377	0.00097545	0.257261	241	0.304756	0.338493	0.224354	7	0.0337366
RAC875_rep_c100803_217	10	4A	144377	144.377	0.00097545	0.257261	241	0.304756	0.338493	0.224354	7	0.0337366
RAC875_c36363_222	10	4A	145170	145.17	6.73239e-05	0.240664	241	0.304756	0.354588	0.0289218	7	0.0498324
IWA1505	10	4A	145187	145.187	1.33617e-11	0.473029	241	0.304756	0.458234	9.93664e-08	7	0.153478
Ra_c6672_1679	10	4A	145187	145.187	0.000237317	0.232365	241	0.304756	0.346916	0.0802202	7	0.0421604
RAC875_c67909_226	10	4A	147537	147.537	2.86396e-06	0.211618	241	0.304756	0.374401	0.00236648	7	0.0696448
BS00049695_51	10	4A	147537	147.537	6.74107e-05	0.161826	241	0.304756	0.35458	0.0289218	7	0.0498244
BS00110281_51	10	4A	149527	149.527	2.81487e-05	0.261411	241	0.304756	0.35998	0.0142727	8	0.055224
Tdurum_contig47476_528	10	4A	149527	149.527	0.000104264	0.186722	241	0.304756	0.351908	0.0422931	8	0.0471525
Tdurum_contig47476_495	10	4A	149754	149.754	0.000104264	0.186722	241	0.304756	0.351908	0.0422931	8	0.0471525
Kukri_c6282_1706	10	4A	150713	150.713	1.71437e-06	0.477178	241	0.304756	0.377694	0.00152991	8	0.0729378
IWA2202	10	4A	150713	150.713	1.71437e-06	0.477178	241	0.304756	0.377694	0.00152991	8	0.0729378
BS00100763_51	10	4A	150713	150.713	4.77457e-06	0.477178	241	0.304756	0.37114	0.00332877	8	0.0663845
RAC875_c58134_239	10	4A	150713	150.713	2.96871e-05	0.419087	241	0.304756	0.359649	0.0146216	8	0.0548932
RAC875_rep_c77127_256	10	4A	150713	150.713	6.53162e-05	0.282158	241	0.304756	0.354774	0.0289218	8	0.0500185
BobWhite_c20558_413	10	4A	151158	151.158	5.78246e-05	0.448133	241	0.304756	0.355524	0.0263279	8	0.0507681
CAP8_c710_140	10	4A	151158	151.158	0.000399787	0.481328	241	0.304756	0.343784	0.108771	8	0.0390283
Tdurum_contig49559_2070	10	4A	151158	151.158	0.000399787	0.481328	241	0.304756	0.343784	0.108771	8	0.0390283
Excalibur_c1717_76	10	4A	151327	151.327	1.26421e-06	0.228216	241	0.304756	0.379658	0.00152991	8	0.0749017
RAC875_c5834_235	10	4A	151327	151.327	5.52432e-06	0.443983	241	0.304756	0.370214	0.00373477	8	0.0654578
Tdurum_contig14986_191	10	4A	151327	151.327	3.01476e-05	0.485477	241	0.304756	0.359554	0.0146216	8	0.0547976
BobWhite_c20382_117	10	4A	151327	151.327	0.000176495	0.20332	241	0.304756	0.348706	0.0605785	8	0.0439504
IWA4946	10	4A	152227	152.227	1.42596e-06	0.473029	241	0.304756	0.378881	0.00152991	8	0.0741246
Excalibur_rep_c101560_2243	10	4A	152986	152.986	5.67308e-07	0.419087	241	0.304756	0.384856	0.00105472	8	0.0801004
RAC875_c11702_1015	10	4A	152986	152.986	1.02962e-06	0.377593	241	0.304756	0.380985	0.00152991	8	0.076229
Excalibur_c113341_139	10	4A	152986	152.986	5.17874e-05	0.0767635	241	0.304756	0.356204	0.0240704	8	0.0514478
Excalibur_rep_c66939_124	10	4A	152986	152.986	5.17874e-05	0.0767635	241	0.304756	0.356204	0.0240704	8	0.0514478
Excalibur_rep_c66939_849	10	4A	152986	152.986	0.000144586	0.0746888	241	0.304756	0.349916	0.0504017	8	0.0451605
Kukri_c65672_693	10	4A	152986	152.986	0.000144586	0.0746888	241	0.304756	0.349916	0.0504017	8	0.0451605
Kukri_c1488_1122	10	4A	152986	152.986	0.000343447	0.26556	241	0.304756	0.344694	0.10297	8	0.0399378
BobWhite_c25163_178	10	4A	152986	152.986	0.000677294	0.257261	241	0.304756	0.340646	0.173683	8	0.0358905
BobWhite_c10627_354	10	4A	152986	152.986	0.000966683	0.298755	241	0.304756	0.338546	0.224354	8	0.0337897
RAC875_rep_c109002_356	10	4A	153002	153.002	0.000493575	0.13278	241	0.304756	0.342526	0.132671	8	0.0377704
IAAV883	10	4A	163833	163.833	4.49132e-07	0.477178	241	0.304756	0.386381	0.000910921	9	0.0816245
Excalibur_c28898_668	10	4A	164130	164.13	1.93328e-09	0.298755	241	0.304756	0.423013	7.18858e-06	9	0.118257
Kukri_c44248_242	10	4A	164130	164.13	1.93328e-09	0.298755	241	0.304756	0.423013	7.18858e-06	9	0.118257
TA004020-0357	10	4A	164130	164.13	2.01217e-08	0.311203	241	0.304756	0.40701	6.41306e-05	9	0.102254
Excalibur_c41613_367	10	4A	164130	164.13	1.56962e-07	0.485477	241	0.304756	0.393289	0.000437729	9	0.0885326
BS00064419_51	10	4A	164130	164.13	1.88465e-07	0.473029	241	0.304756	0.392081	0.000467183	9	0.0873251
Excalibur_c56798_364	10	4A	164130	164.13	3.51999e-07	0.327801	241	0.304756	0.387975	0.00078531	9	0.0832188
Excalibur_rep_c96414_414	10	4A	164130	164.13	1.42596e-06	0.473029	241	0.304756	0.378881	0.00152991	9	0.0741246
IACX9439	10	4A	164130	164.13	1.42596e-06	0.473029	241	0.304756	0.378881	0.00152991	9	0.0741246
Excalibur_c9687_1021	10	4A	164130	164.13	1.71437e-06	0.477178	241	0.304756	0.377694	0.00152991	9	0.0729378
Ra_c662_521	10	4A	164130	164.13	1.71437e-06	0.477178	241	0.304756	0.377694	0.00152991	9	0.0729378
BS00009680_51	10	4A	164130	164.13	1.71437e-06	0.477178	241	0.304756	0.377694	0.00152991	9	0.0729378
BobWhite_c38832_153	10	4A	164130	164.13	1.71437e-06	0.477178	241	0.304756	0.377694	0.00152991	9	0.0729378
IAAV2769	10	4A	164130	164.13	1.71437e-06	0.477178	241	0.304756	0.377694	0.00152991	9	0.0729378
Excalibur_c22830_1989	10	4A	164130	164.13	2.1632e-06	0.273859	241	0.304756	0.376199	0.00185619	9	0.0714431
Excalibur_c1952_175	10	4A	164130	164.13	3.12152e-06	0.477178	241	0.304756	0.37385	0.00248008	9	0.0690941
Kukri_rep_c107387_161	10	4A	164130	164.13	3.90279e-06	0.46888	241	0.304756	0.372424	0.00290237	9	0.0676682
BobWhite_c877_1058	10	4A	164130	164.13	4.4472e-06	0.46473	241	0.304756	0.371592	0.00320055	9	0.0668364
IWA4859	10	4A	164130	164.13	1.26381e-05	0.489627	241	0.304756	0.364987	0.00762045	9	0.0602305
IWA7365	10	4A	164130	164.13	1.26381e-05	0.489627	241	0.304756	0.364987	0.00762045	9	0.0602305
IWA4084	10	4A	164130	164.13	1.26381e-05	0.489627	241	0.304756	0.364987	0.00762045	9	0.0602305
IWA7364	10	4A	164130	164.13	1.26381e-05	0.489627	241	0.304756	0.364987	0.00762045	9	0.0602305
Tdurum_contig54776_1396	10	4A	164130	164.13	1.71397e-05	0.485477	241	0.304756	0.363076	0.0100628	9	0.0583196
IWA4858	10	4A	164130	164.13	1.99947e-05	0.485477	241	0.304756	0.362112	0.011438	9	0.0573561
IWA1410	10	4A	164130	164.13	2.34652e-05	0.493776	241	0.304756	0.361113	0.0124645	9	0.0563572
IWA5353	10	4A	164130	164.13	2.34652e-05	0.493776	241	0.304756	0.361113	0.0124645	9	0.0563572
Kukri_rep_c102971_140	10	4A	164130	164.13	2.34652e-05	0.493776	241	0.304756	0.361113	0.0124645	9	0.0563572
BobWhite_c11918_807	10	4A	164130	164.13	0.000115354	0.493776	241	0.304756	0.351292	0.0451499	9	0.0465356
Excalibur_c43822_370	10	4A	164130	164.13	0.000123574	0.489627	241	0.304756	0.350872	0.0467277	9	0.0461161
Excalibur_c10699_404	10	4A	164130	164.13	0.000123574	0.489627	241	0.304756	0.350872	0.0467277	9	0.0461161
BobWhite_c6966_236	13	5A	130901	130.901	0.000880337	0.435685	241	0.304756	0.339097	0.211186	10	0.0343409
IWA2771	22	U	19100	19.1	0.00026613	0.0580913	241	0.304756	0.346226	0.0886174	11	0.0414699
Kukri_c10641_584	22	U	24130	24.13	8.32455e-05	0.0580913	241	0.304756	0.353286	0.0350416	12	0.0485297

## Sheet: RCRSC_sev
Supplemental Table 6. Marker-trait associations for race RCRSC-SEV
SNP	Chromosome	chr	Position	cM	P.value	maf	nobs	Rsquare.of.Model.without.SNP	Rsquare.of.Model.with.SNP	FDR_Adjusted_P.values	QTL#
Kukri_c44201_497	1	1A	142309	142.309	0.000580107	0.170124	241	0.31815	0.354287	0.212167	1
IWA3068	10	4A	110131	110.131	0.000719542	0.410788	241	0.31815	0.353033	0.250257	2
Excalibur_c13811_1086	10	4A	142285	142.285	5.88226e-05	0.340249	241	0.31815	0.367888	0.0320081	3
RAC875_c54248_724	10	4A	142285	142.285	0.000199336	0.431535	241	0.31815	0.360575	0.0871999	3
Tdurum_contig81450_90	10	4A	142285	142.285	0.000199336	0.431535	241	0.31815	0.360575	0.0871999	3
IWA6696	10	4A	142285	142.285	0.000199336	0.431535	241	0.31815	0.360575	0.0871999	3
IAAV3545	10	4A	144377	144.377	2.62347e-12	0.489627	241	0.31815	0.480499	5.85296e-08	3
RFL_Contig2531_987	10	4A	144377	144.377	2.94559e-11	0.485477	241	0.31815	0.463219	3.28581e-07	3
IAAV1943	10	4A	144377	144.377	2.74924e-07	0.406639	241	0.31815	0.40144	0.00102226	3
Excalibur_c2827_227	10	4A	144377	144.377	2.11744e-05	0.373444	241	0.31815	0.374107	0.0134972	3
Excalibur_c6050_323	10	4A	144377	144.377	8.47939e-05	0.315353	241	0.31815	0.365683	0.0450417	3
BobWhite_c47168_289	10	4A	144377	144.377	0.000196881	0.257261	241	0.31815	0.360648	0.0871999	3
RAC875_rep_c100803_217	10	4A	144377	144.377	0.000196881	0.257261	241	0.31815	0.360648	0.0871999	3
IWA4651	10	4A	144377	144.377	0.000221865	0.365145	241	0.31815	0.359939	0.0951887	3
Tdurum_contig15260_591	10	4A	144377	144.377	0.000729122	0.253112	241	0.31815	0.352957	0.250257	3
RAC875_c36363_222	10	4A	145170	145.17	0.000398637	0.240664	241	0.31815	0.356483	0.150739	3
IWA1505	10	4A	145187	145.187	3.89916e-10	0.473029	241	0.31815	0.445195	2.89967e-06	3
BobWhite_c3259_96	10	4A	147146	147.146	0.000226841	0.261411	241	0.31815	0.359808	0.0954872	3
BS00049695_51	10	4A	147537	147.537	0.000173872	0.161826	241	0.31815	0.361387	0.0843278	3
IWA2202	10	4A	150713	150.713	1.81454e-06	0.477178	241	0.31815	0.389397	0.00224903	4
Kukri_c6282_1706	10	4A	150713	150.713	1.81454e-06	0.477178	241	0.31815	0.389397	0.00224903	4
BS00100763_51	10	4A	150713	150.713	3.3435e-06	0.477178	241	0.31815	0.385551	0.00310806	4
RAC875_c58134_239	10	4A	150713	150.713	0.000161975	0.419087	241	0.31815	0.361809	0.0803035	4
BobWhite_c20558_413	10	4A	151158	151.158	0.000487316	0.448133	241	0.31815	0.355305	0.1812	4
CAP8_c710_140	10	4A	151158	151.158	0.000659195	0.481328	241	0.31815	0.353543	0.233439	4
Tdurum_contig49559_2070	10	4A	151158	151.158	0.000659195	0.481328	241	0.31815	0.353543	0.233439	4
RAC875_c5834_235	10	4A	151327	151.327	4.45385e-05	0.443983	241	0.31815	0.369572	0.0261488	4
Tdurum_contig14986_191	10	4A	151327	151.327	4.78726e-05	0.485477	241	0.31815	0.369134	0.0267009	4
Excalibur_c1717_76	10	4A	151327	151.327	0.000376286	0.228216	241	0.31815	0.356821	0.146963	4
IWA4946	10	4A	152227	152.227	9.22033e-07	0.473029	241	0.31815	0.393688	0.00205706	4
Excalibur_rep_c101560_2243	10	4A	152986	152.986	2.34804e-05	0.419087	241	0.31815	0.373474	0.0145513	4
RAC875_c11702_1015	10	4A	152986	152.986	0.000382065	0.377593	241	0.31815	0.356732	0.146963	4
IAAV883	10	4A	163833	163.833	1.24092e-07	0.477178	241	0.31815	0.406592	0.000553699	5
BS00064419_51	10	4A	164130	164.13	7.65256e-08	0.473029	241	0.31815	0.409744	0.000426822	5
Excalibur_c41613_367	10	4A	164130	164.13	3.94167e-07	0.485477	241	0.31815	0.399122	0.00125627	5
IACX9439	10	4A	164130	164.13	9.22033e-07	0.473029	241	0.31815	0.393688	0.00205706	5
Excalibur_rep_c96414_414	10	4A	164130	164.13	9.22033e-07	0.473029	241	0.31815	0.393688	0.00205706	5
Excalibur_c1952_175	10	4A	164130	164.13	1.21877e-06	0.477178	241	0.31815	0.391916	0.00224903	5
BS00009680_51	10	4A	164130	164.13	1.81454e-06	0.477178	241	0.31815	0.389397	0.00224903	5
BobWhite_c38832_153	10	4A	164130	164.13	1.81454e-06	0.477178	241	0.31815	0.389397	0.00224903	5
IAAV2769	10	4A	164130	164.13	1.81454e-06	0.477178	241	0.31815	0.389397	0.00224903	5
Excalibur_c9687_1021	10	4A	164130	164.13	1.81454e-06	0.477178	241	0.31815	0.389397	0.00224903	5
Ra_c662_521	10	4A	164130	164.13	1.81454e-06	0.477178	241	0.31815	0.389397	0.00224903	5
Kukri_rep_c107387_161	10	4A	164130	164.13	2.51061e-06	0.46888	241	0.31815	0.38735	0.00294799	5
IWA4859	10	4A	164130	164.13	3.31619e-06	0.489627	241	0.31815	0.385603	0.00310806	5
IWA7365	10	4A	164130	164.13	3.31619e-06	0.489627	241	0.31815	0.385603	0.00310806	5
IWA4084	10	4A	164130	164.13	3.31619e-06	0.489627	241	0.31815	0.385603	0.00310806	5
IWA7364	10	4A	164130	164.13	3.31619e-06	0.489627	241	0.31815	0.385603	0.00310806	5
BobWhite_c877_1058	10	4A	164130	164.13	6.01001e-06	0.46473	241	0.31815	0.381887	0.00536333	5
Excalibur_c28898_668	10	4A	164130	164.13	6.99356e-06	0.298755	241	0.31815	0.380945	0.00577875	5
Kukri_c44248_242	10	4A	164130	164.13	6.99356e-06	0.298755	241	0.31815	0.380945	0.00577875	5
Tdurum_contig54776_1396	10	4A	164130	164.13	7.45739e-06	0.485477	241	0.31815	0.380546	0.00594194	5
IWA5353	10	4A	164130	164.13	1.0886e-05	0.493776	241	0.31815	0.378202	0.00780343	5
Kukri_rep_c102971_140	10	4A	164130	164.13	1.0886e-05	0.493776	241	0.31815	0.378202	0.00780343	5
IWA1410	10	4A	164130	164.13	1.0886e-05	0.493776	241	0.31815	0.378202	0.00780343	5
Excalibur_c43822_370	10	4A	164130	164.13	1.15425e-05	0.489627	241	0.31815	0.37784	0.00780343	5
Excalibur_c10699_404	10	4A	164130	164.13	1.15425e-05	0.489627	241	0.31815	0.37784	0.00780343	5
IWA4858	10	4A	164130	164.13	1.75784e-05	0.485477	241	0.31815	0.375249	0.0115346	5
TA004020-0357	10	4A	164130	164.13	4.39111e-05	0.311203	241	0.31815	0.369658	0.0261488	5
BobWhite_c11918_807	10	4A	164130	164.13	4.7158e-05	0.493776	241	0.31815	0.369226	0.0267009	5
Excalibur_c56798_364	10	4A	164130	164.13	0.000124167	0.327801	241	0.31815	0.363395	0.0629581	5
Excalibur_c22830_1989	10	4A	164130	164.13	0.000249754	0.273859	241	0.31815	0.359238	0.103185	5
Kukri_c23491_274	17	6B	17744	17.744	0.000334538	0.26971	241	0.31815	0.357513	0.133278	6
CAP11_c7959_386	17	6B	17744	17.744	0.000334538	0.26971	241	0.31815	0.357513	0.133278	6
IAAV4618	19	7A	6375	6.375	0.000114081	0.493776	241	0.31815	0.363902	0.0591895	7
