# Supplementary material for: A Genome-Wide Association Study of Field and Seedling Response to Individual Stem Rust Pathogen Races Reveals Combinations of Race-Specific Genes in North American Spring Wheat
Source: Front Plant Sci. 2018 Jan 30;9:52. doi: 10.3389/fpls.2018.00052 (PMC5797647; doi:10.3389/fpls.2018.00052)
Supplement: Supplementary Table 7 — Marker-trait associations for race TPMC-IR. [file Table7.xlsx]

## Sheet: AMspring_TPMKC_IR_p001
Supplemental Table 7. Marker-trait associations for race TPMC-IR
SNP	Chromosome	chr	Position	cM	P.value	maf	nobs	Rsquare.of.Model.without.SNP	Rsquare.of.Model.with.SNP	FDR_Adjusted_P.values	QTL#	Strong	R2
IWA3195	1	1A	105742	105.742	0.000657158	0.0829876	241	0.152824	0.196776	0.373565	1		0.0439515
IWA135	1	1A	108058	108.058	0.000657158	0.0829876	241	0.152824	0.196776	0.373565	1		0.0439515
IWA136	1	1A	108058	108.058	0.000657158	0.0829876	241	0.152824	0.196776	0.373565	1		0.0439515
GENE-0033_233	1	1A	108058	108.058	0.000657158	0.0829876	241	0.152824	0.196776	0.373565	1		0.0439515
BS00022717_51	5	2B	109073	109.073	0.000418099	0.161826	241	0.152824	0.200055	0.345474	1		0.047231
CAP12_c1037_120	5	2B	109073	109.073	0.000418099	0.161826	241	0.152824	0.200055	0.345474	1		0.047231
BobWhite_c3146_128	5	2B	109526	109.526	0.000418099	0.161826	241	0.152824	0.200055	0.345474	1		0.047231
Excalibur_rep_c68985_110	5	2B	109526	109.526	0.000418099	0.161826	241	0.152824	0.200055	0.345474	1		0.047231
BS00067572_51	5	2B	114094	114.094	0.000769547	0.360996	241	0.152824	0.195637	0.373565	2		0.0428128
Tdurum_contig14707_251	5	2B	115008	115.008	3.82722e-05	0.207469	241	0.152824	0.217793	0.065681	2		0.0649686
BobWhite_c13525_262	5	2B	119071	119.071	0.000309365	0.257261	241	0.152824	0.202254	0.345474	2		0.0494295
BobWhite_c18540_97	5	2B	119071	119.071	0.000750756	0.439834	241	0.152824	0.195815	0.373565	2		0.0429909
Excalibur_c39215_100	6	2D	34147	34.147	0.000751724	0.302905	241	0.152824	0.195806	0.373565	3		0.0429816
Excalibur_c40820_335	6	2D	36538	36.538	7.6614e-07	0.26971	241	0.152824	0.248047	0.00284877	3		0.0952228
Kukri_c20972_618	6	2D	36538	36.538	7.6614e-07	0.26971	241	0.152824	0.248047	0.00284877	3		0.0952228
Excalibur_c59090_145	6	2D	36538	36.538	1.82119e-05	0.307054	241	0.152824	0.223426	0.0457872	3		0.0706015
D_GBB4FNX01A1ZCW_138	6	2D	36538	36.538	0.000685001	0.294606	241	0.152824	0.196476	0.373565	3		0.0436519
D_GBUVHFX02GV41H_67	6	2D	36538	36.538	0.000685001	0.294606	241	0.152824	0.196476	0.373565	3		0.0436519
D_contig28346_467	6	2D	36538	36.538	0.000749891	0.290456	241	0.152824	0.195823	0.373565	3		0.0429992
D_GDRF1KQ01A0AOV_75	6	2D	37000	37	0.000749891	0.290456	241	0.152824	0.195823	0.373565	3		0.0429992
Kukri_c16477_157	6	2D	40046	40.046	3.51656e-07	0.26556	241	0.152824	0.254237	0.00284877	3		0.101412
D_contig73920_552	6	2D	40046	40.046	3.51656e-07	0.26556	241	0.152824	0.254237	0.00284877	3		0.101412
Excalibur_c20175_370	6	2D	40046	40.046	7.6614e-07	0.26971	241	0.152824	0.248047	0.00284877	3		0.0952228
BobWhite_c9564_154	6	2D	40046	40.046	7.6614e-07	0.26971	241	0.152824	0.248047	0.00284877	3		0.0952228
RAC875_c57_1178	6	2D	40046	40.046	2.25755e-05	0.319502	241	0.152824	0.221791	0.0457872	3		0.0689667
IWA2415	6	2D	40046	40.046	2.25755e-05	0.319502	241	0.152824	0.221791	0.0457872	3		0.0689667
Excalibur_c22637_235	6	2D	62753	62.753	0.000894588	0.157676	241	0.152824	0.194554	0.373565	4		0.04173
Kukri_c66502_108	6	2D	80408	80.408	1.83629e-05	0.0995851	241	0.152824	0.223363	0.0457872	5		0.0705386
IWA2414	6	2D	152839	152.839	2.25755e-05	0.319502	241	0.152824	0.221791	0.0457872	6	S	0.0689667
RAC875_c37840_704	10	4A	53126	53.126	0.000591271	0.278008	241	0.152824	0.197539	0.373565	7		0.0447154
Tdurum_contig10843_745	13	5A	93229	93.229	0.000953175	0.253112	241	0.152824	0.194099	0.373565	8		0.0412747
TA002184-1372	17	6B	71764	71.764	0.000581012	0.385892	241	0.152824	0.197666	0.373565	9		0.0448421
RAC875_c11283_379	19	7A	212661	212.661	0.000973003	0.145228	241	0.152824	0.193951	0.373565	10		0.0411271
RAC875_c2532_64	19	7A	212661	212.661	0.000973003	0.145228	241	0.152824	0.193951	0.373565	10		0.0411271
Kukri_c28968_130	19	7A	212661	212.661	0.000973003	0.145228	241	0.152824	0.193951	0.373565	10		0.0411271
Tdurum_contig59467_433	19	7A	212661	212.661	0.000973003	0.145228	241	0.152824	0.193951	0.373565	10		0.0411271
Tdurum_contig12454_585	19	7A	212661	212.661	0.000976821	0.141079	241	0.152824	0.193923	0.373565	10		0.041099
Tdurum_contig97505_172	19	7A	212661	212.661	0.000976821	0.141079	241	0.152824	0.193923	0.373565	10		0.041099
BS00076120_51	19	7A	216363	216.363	0.000976821	0.141079	241	0.152824	0.193923	0.373565	10		0.041099
BobWhite_rep_c66957_84	20	7B	69925	69.925	0.000375017	0.0580913	241	0.152824	0.200848	0.345474	11		0.0480235
IAAV6740	20	7B	101185	101.185	0.000844529	0.182573	241	0.152824	0.194968	0.373565	12		0.0421438
IAAV14	21	7D	197575	197.575	0.000973003	0.145228	241	0.152824	0.193951	0.373565	13		0.0411271
BobWhite_c2099_337	22	U	6080	6.08	0.00037246	0.0539419	241	0.152824	0.200897	0.345474	14		0.0480734
Excalibur_c3574_607	22	U	11480	11.48	0.000366989	0.278008	241	0.152824	0.201005	0.345474	15		0.0481813
Excalibur_c56585_588	22	U	12460	12.46	0.000300539	0.0373444	241	0.152824	0.202465	0.345474	16		0.0496413
Excalibur_c60964_203	22	U	12580	12.58	3.62901e-05	0.145228	241	0.152824	0.218194	0.065681	17	S	0.0653701
IAAV2580	22	U	15900	15.9	0.000823596	0.0912863	241	0.152824	0.195148	0.373565	18		0.0423243
IWA7652	22	U	22040	22.04	0.000360112	0.215768	241	0.152824	0.201143	0.345474	19		0.0483194
RAC875_c1734_703	22	U	29360	29.36	0.000647917	0.0290456	241	0.152824	0.196878	0.373565	20		0.0440538
RAC875_rep_c113937_102	22	U	32630	32.63	0.00037246	0.0539419	241	0.152824	0.200897	0.345474	21		0.0480734
RAC875_rep_c72668_695	22	U	32940	32.94	0.00037246	0.0539419	241	0.152824	0.200897	0.345474	22		0.0480734
Tdurum_contig27907_216	22	U	35810	35.81	0.000360112	0.215768	241	0.152824	0.201143	0.345474	23		0.0483194
Tdurum_contig27907_359	22	U	35820	35.82	0.000360112	0.215768	241	0.152824	0.201143	0.345474	24		0.0483194

## Sheet: TPMKC_sev
Supplemental Table 7. Marker-trait associations for race TPMC-SEV
SNP	Chromosome	chr	Position	cM	P.value	maf	nobs	Rsquare.of.Model.without.SNP	Rsquare.of.Model.with.SNP	FDR_Adjusted_P.values	QTL #
BS00073426_51	5	2B	93466	93.466	0.0009431	0.33195	241	0.222319	0.260317	0.624429	1
BS00022717_51	5	2B	109073	109.073	0.000670755	0.161826	241	0.222319	0.262571	0.516019	2
CAP12_c1037_120	5	2B	109073	109.073	0.000670755	0.161826	241	0.222319	0.262571	0.516019
BobWhite_c3146_128	5	2B	109526	109.526	0.000670755	0.161826	241	0.222319	0.262571	0.516019
Excalibur_rep_c68985_110	5	2B	109526	109.526	0.000670755	0.161826	241	0.222319	0.262571	0.516019
IWA8141	5	2B	109526	109.526	0.000817417	0.0539419	241	0.222319	0.261261	0.588277
Tdurum_contig25853_348	5	2B	109526	109.526	0.000817417	0.0539419	241	0.222319	0.261261	0.588277
Tdurum_contig14707_251	5	2B	115008	115.008	0.000919598	0.207469	241	0.222319	0.260483	0.624429	3
BS00065034_51	6	2D	11224	11.224	0.000169276	0.477178	241	0.222319	0.271815	0.220463	4
Excalibur_c39215_100	6	2D	34147	34.147	4.9503e-05	0.302905	241	0.222319	0.280238	0.0690258
Excalibur_c40820_335	6	2D	36538	36.538	8.01733e-09	0.26971	241	0.222319	0.343805	2.98111e-05	5
Kukri_c20972_618	6	2D	36538	36.538	8.01733e-09	0.26971	241	0.222319	0.343805	2.98111e-05
Excalibur_c59090_145	6	2D	36538	36.538	7.1661e-08	0.307054	241	0.222319	0.327277	0.000228394
D_GBB4FNX01A1ZCW_138	6	2D	36538	36.538	9.53211e-06	0.294606	241	0.222319	0.291749	0.0141999
D_GBUVHFX02GV41H_67	6	2D	36538	36.538	9.53211e-06	0.294606	241	0.222319	0.291749	0.0141999
D_contig28346_467	6	2D	36538	36.538	9.54724e-06	0.290456	241	0.222319	0.291738	0.0141999
D_GDRF1KQ01A0AOV_75	6	2D	37000	37	9.54724e-06	0.290456	241	0.222319	0.291738	0.0141999
D_contig73920_552	6	2D	40046	40.046	6.72161e-09	0.26556	241	0.222319	0.345151	2.98111e-05
Kukri_c16477_157	6	2D	40046	40.046	6.72161e-09	0.26556	241	0.222319	0.345151	2.98111e-05
Excalibur_c20175_370	6	2D	40046	40.046	8.01733e-09	0.26971	241	0.222319	0.343805	2.98111e-05
BobWhite_c9564_154	6	2D	40046	40.046	8.01733e-09	0.26971	241	0.222319	0.343805	2.98111e-05
IWA2415	6	2D	40046	40.046	1.51526e-06	0.319502	241	0.222319	0.30488	0.00338054
RAC875_c57_1178	6	2D	40046	40.046	1.51526e-06	0.319502	241	0.222319	0.30488	0.00338054
Kukri_c66502_108	6	2D	80408	80.408	0.000243497	0.0995851	241	0.222319	0.269354	0.285916	6
IWA2414	6	2D	152839	152.839	1.51526e-06	0.319502	241	0.222319	0.30488	0.00338054	7
BS00091257_51	8	3B	140508	140.508	0.000664546	0.20332	241	0.222319	0.262633	0.516019
GENE-1925_118	8	3B	142143	142.143	0.000664546	0.20332	241	0.222319	0.262633	0.516019	8
IWA1756	8	3B	143441	143.441	0.000664546	0.20332	241	0.222319	0.262633	0.516019
RAC875_rep_c83934_91	19	7A	212971	212.971	0.000540005	0.195021	241	0.222319	0.264012	0.516019	9
GENE-4943_470	19	7A	216363	216.363	0.000540005	0.195021	241	0.222319	0.264012	0.516019
IAAV6740	20	7B	101185	101.185	0.000177872	0.182573	241	0.222319	0.271479	0.220463	10
Excalibur_c3574_607	22	U	11480	11.48	3.17705e-06	0.278008	241	0.222319	0.299559	0.00644364	11
Excalibur_c60964_203	22	U	12580	12.58	0.000377385	0.145228	241	0.222319	0.266406	0.420973	12
