# Supplementary material for: A Genome-Wide Association Study of Field and Seedling Response to Individual Stem Rust Pathogen Races Reveals Combinations of Race-Specific Genes in North American Spring Wheat
Source: Front Plant Sci. 2018 Jan 30;9:52. doi: 10.3389/fpls.2018.00052 (PMC5797647; doi:10.3389/fpls.2018.00052)
Supplement: Supplementary Table 8 — Gene postulation for spring wheat association mapping panel based on phenotypic and marker data. [file Table8.xlsx]

## Sheet: Gene_postulated
Supplemental Table 8. Gene postulation for spring wheat association mapping panel based on phenotypic and marker data
		Genes postulated for varities based on seedling infection type		Genes postulated based on field disease response
ID	ORIGIN	Genes	QFCSC.1AL.seedling.QTL	Sr7a_SCRSC	Sr6_TPMKC	QTL.2B.QFCSC	QTL.QTHJ.IWA760
AC_ANDREW	Saskatchewan	-	-	-	-	-	-
AC_BARRIE	Saskatchewan	Sr7a, Sr11, Sr12, Sr9b	QFCSC.1AL.QTL	Sr7a	-	QTL.2B.QFCSC	QTL.QTHJ.IWA760
AC_CADILLAC	Manitoba	Sr7a, Sr11, Sr12, Sr57, Sr9b	QFCSC.1AL.QTL	Sr7a	-	QTL.2B.QFCSC	QTL.QTHJ.IWA760
AC_CRYSTAL	Saskatchewan	Sr8a, Sr9b	QFCSC.1AL.QTL	-	-	QTL.2B.QFCSC	-
AC_DOMAIN	Saskatchewan	Sr7a, Sr8a, Sr12, Sr9b	QFCSC.1AL.QTL	Sr7a	-	QTL.2B.QFCSC	-
AC_EATONIA	Saskatchewan	Sr6, Sr7a, Sr8a, Sr12, Sr57, Sr9b	QFCSC.1AL.QTL	Sr7a	-	QTL.2B.QFCSC	-
AC_KARMA	Saskatchewan	Sr12, Sr9b	QFCSC.1AL.QTL	-	-	QTL.2B.QFCSC	-
AC_SPLENDOR	Manitoba	Sr7a, Sr11, Sr12, Sr9b	QFCSC.1AL.QTL	Sr7a	-	QTL.2B.QFCSC	-
AC_VISTA	Saskatchewan	Sr6, Sr12, Sr9b	QFCSC.1AL.QTL	-	Sr6	QTL.2B.QFCSC	-
ADA	UMN	Sr7a, Sr11, Sr12, Sr57	QFCSC.1AL.QTL	Sr7a	-	-	-
ALIKAT	Alberta	Sr7a, Sr11, Sr12, Sr9b	QFCSC.1AL.QTL	Sr7a	-	QTL.2B.QFCSC	-
ALTURAS	UI	Sr6, Sr11	QFCSC.1AL.QTL	-	Sr6	-	-
ATTILA.1RS	UCD	Sr8a, Sr2, Sr31	QFCSC.1AL.QTL	-	-	-	-
ATTILA.1RSMA	UCD	Sr8a, Sr2, Sr31	QFCSC.1AL.QTL	-	-	-	-
BERKUT	CIMMYT	Sr8a, Sr11	QFCSC.1AL.QTL	-	-	-	-
BLANCA_FUERTE	UCD	Sr11, Sr12	QFCSC.1AL.QTL	-	-	-	-
BLANCA_GRANDE_515	UCD	Sr57, Sr2, Sr2	QFCSC.1AL.QTL	-	-	-	-
BRIGGS	SDSU	Sr6, Sr7a, Sr8a, Sr57, Sr9b	QFCSC.1AL.QTL	Sr7a	Sr6	QTL.2B.QFCSC	-
BW947	Alberta	Sr7a, Sr11, Sr12, Sr57, Sr9b	QFCSC.1AL.QTL	Sr7a	-	QTL.2B.QFCSC	-
CAP151.3	MSU	Sr7a, Sr9b	QFCSC.1AL.QTL	Sr7a	-	QTL.2B.QFCSC	-
CAP34.1	MSU	Sr7a, Sr9b	QFCSC.1AL.QTL	Sr7a	-	QTL.2B.QFCSC	-
CARBERRY	Saskatchewan	Sr7a, Sr11, Sr12, Sr57, Sr9b	QFCSC.1AL.QTL	Sr7a	-	QTL.2B.QFCSC	-
CATALDO	UI	Sr6, Sr11, Sr25	QFCSC.1AL.QTL	-	Sr6	-	-
CDC_ALSASK	Saskatchewan	Sr7a, Sr12, Sr57, Sr9b	QFCSC.1AL.QTL	Sr7a	-	QTL.2B.QFCSC	-
CDC_OSLER	Saskatchewan	Sr7a, Sr12, Sr57, Sr9b	QFCSC.1AL.QTL	Sr7a	-	QTL.2B.QFCSC	QTL.QTHJ.IWA760
CDC_STANLEY	Saskatchewan	Sr7a, Sr11, Sr12, Sr9b	QFCSC.1AL.QTL	Sr7a	-	QTL.2B.QFCSC	QTL.QTHJ.IWA760
CDC_TEAL	Saskatchewan	Sr7a, Sr11, Sr57, Sr9b	QFCSC.1AL.QTL	Sr7a	-	QTL.2B.QFCSC	-
CDC_UTMOST	Saskatchewan	Sr7a	QFCSC.1AL.QTL	Sr7a	-	-	-
CDN_BISON	Manitoba	Sr6, Sr8a, Sr11, Sr57, Sr9b	QFCSC.1AL.QTL	-	Sr6	QTL.2B.QFCSC	-
CENTENNIAL	UI	Sr6, Sr12	QFCSC.1AL.QTL	-	Sr6	-	-
CHOTEAU	MSU	Sr7a, Sr9b	QFCSC.1AL.QTL	Sr7a	-	QTL.2B.QFCSC	QTL.QTHJ.IWA760
CLEAR_WHITE_515	UCD	Sr2	QFCSC.1A.QTL	-	-	-	-
CULTER	Alberta	Sr7a, Sr12, Sr2	QFCSC.1AL.QTL	Sr7a	-	-	-
DUCLAIR	MSU	Sr7a, Sr9b	QFCSC.1AL.QTL	Sr7a	-	QTL.2B.QFCSC	-
EXPRESSO	UCD	Sr11, Sr12	QFCSC.1AL.QTL	-	-	QTL.2B.QFCSC	-
FORTUNA	MSU	Sr6, Sr7a, Sr2, Sr9b	QFCSC.1AL.QTL	Sr7a	Sr6	QTL.2B.QFCSC	-
GARNET	Saskatchewan	-	-	-	-	-	-
GLENCROSS	Manitoba	Sr6, Sr57, Sr9b	QFCSC.1A.QTL	-	Sr6	QTL.2B.QFCSC	-
GLENLEA	Saskatchewan	Sr6, Sr7a, Sr57, Sr9b	QFCSC.1A.QTL	Sr7a	Sr6	QTL.2B.QFCSC	-
GP069	Saskatchewan	Sr57, Sr9b	QFCSC.1A.QTL	-	-	QTL.2B.QFCSC	-
GRANGER	SDSU	Sr7a, Sr57	QFCSC.1A.QTL	Sr7a	-	-	QTL.QTHJ.IWA760
H0800103L	WSU	Sr12, Sr57, Sr9b	QFCSC.1A.QTL	-	-	QTL.2B.QFCSC	QTL.QTHJ.IWA760
H0800310	WSU	Sr7a, Sr8a, Sr9b	QFCSC.1A.QTL	Sr7a	-	QTL.2B.QFCSC	-
H0900009	WSU	Sr8a, Sr12	-	-	-	-	-
H0900081	WSU	Sr8a, Sr12, Sr9b	QFCSC.1A.QTL	-	-	QTL.2B.QFCSC	-
HAHAN.1RS	UCD	Sr8a, Sr2, Sr31	QFCSC.1A.QTL	-	-	-	-
HAHAN.1RSMA	UCD	Sr2, Sr31	QFCSC.1A.QTL	-	-	-	-
HARVEST	Manitoba	Sr6, Sr7a, Sr8a, Sr12, Sr9b	QFCSC.1A.QTL	Sr7a	Sr6	QTL.2B.QFCSC	-
HI.LINE	MSU	Sr6, Sr7a	QFCSC.1A.QTL	Sr7a	Sr6	QTL.2B.QFCSC	-
HOLLIS	WSU	Sr7a, Sr12, Sr57	QFCSC.1A.QTL	Sr7a	-	QTL.2B.QFCSC	-
HR07005.3	WSU	Sr7a, Sr12, Sr9b	QFCSC.1A.QTL	-	-	QTL.2B.QFCSC	-
HR07024.5	WSU	-	QFCSC.1A.QTL	Sr7a	-	QTL.2B.QFCSC	-
HW080169	WSU	Sr57	QFCSC.1A.QTL	-	-	QTL.2B.QFCSC	QTL.QTHJ.IWA760
HW090006M	WSU	Sr6, Sr12, Sr57	QFCSC.1A.QTL	-	Sr6	QTL.2B.QFCSC	QTL.QTHJ.IWA760
HW090071M	WSU	Sr7a, Sr12, Sr57	QFCSC.1A.QTL	Sr7a	-	QTL.2B.QFCSC	-
ID0696	UI	Sr6, Sr8a	QFCSC.1A.QTL	-	Sr6	-	-
IDO377S	UI	Sr6, Sr8a	QFCSC.1A.QTL	-	Sr6	-	-
IDO440	UI	Sr6, Sr12, Sr57	QFCSC.1A.QTL	-	Sr6	QTL.2B.QFCSC	-
IDO488	UI	Sr7a, Sr8a, Sr2,	-	Sr7a	-	-	-
IDO560	UI	Sr11	QFCSC.1A.QTL	-	-	-	-
IDO582	UI	Sr6	QFCSC.1A.QTL	-	-	QTL.2B.QFCSC	-
IDO599	UI	Sr12	QFCSC.1A.QTL	-	-	-	-
IDO629	UI	Sr6, Sr11, Sr12, Sr57	QFCSC.1A.QTL	-	Sr6	-	-
IDO644	UI	-	-	-	-	-	-
IDO671	UI	Sr6	QFCSC.1A.QTL	-	Sr6	-	-
IDO686	UI	-	QFCSC.1A.QTL	-	-	-	-
IDO687	UI	Sr6, Sr11	QFCSC.1A.QTL	-	Sr6	-	-
IDO694	UI	Sr7a, Sr8a, Sr2, Sr9b	QFCSC.1A.QTL	Sr7a	-	QTL.2B.QFCSC	-
IDO702	UI	Sr7a, Sr8a, Sr12	QFCSC.1A.QTL	Sr7a	-	-	-
IDO851	UI	Sr6, Sr11	QFCSC.1A.QTL	-	Sr6	-	-
IDO852	UI	Sr11, Sr12	QFCSC.1A.QTL	-	-	-	-
IDO854	UI	Sr6, Sr11	QFCSC.1A.QTL	-	Sr6	QTL.2B.QFCSC	-
IDO858	UI	Sr8a	QFCSC.1A.QTL	-	-	QTL.2B.QFCSC	-
IDO868	UI	Sr6, Sr7a, Sr8a, Sr25	QFCSC.1A.QTL	Sr7a	Sr6	-	-
JEFFERSON	UI	Sr7a	-	Sr7a	-	-	-
JEROME	UI	Sr7a, Sr8a, Sr9b	QFCSC.1A.QTL	Sr7a	-	QTL.2B.QFCSC	-
KANE	Manitoba	Sr6, Sr7a, Sr12, Sr9b	QFCSC.1A.QTL	Sr7a	Sr6	QTL.2B.QFCSC	-
KELSE	WSU	Sr6, Sr8a, Sr12, Sr57, Sr24	QFCSC.1A.QTL	-	Sr6	QTL.2B.QFCSC	-
LASER	Alberta	Sr6, Sr7a, Sr11, Sr9b	QFCSC.1A.QTL	Sr7a	Sr6	QTL.2B.QFCSC	-
LASSIK	UCD	Sr8a, Sr57, Sr9b	-	-	-	QTL.2B.QFCSC	-
LAURA	Saskatchewan	Sr7a, Sr8a, Sr11, Sr12, Sr57, Sr9b	QFCSC.1A.QTL	Sr7a	-	QTL.2B.QFCSC	-
LILLIAN	Saskatchewan	Sr6, Sr7a, Sr8a, Sr12, Sr57, Sr9b	QFCSC.1A.QTL	Sr7a	Sr6	QTL.2B.QFCSC	-
LOLO	UI	Sr6, Sr8a	QFCSC.1A.QTL	-	Sr6	-	-
LOUISE	WSU	Sr6, Sr8a, Sr57, Sr2	QFCSC.1A.QTL	-	Sr6	-	QTL.QTHJ.IWA760
MACON	WSU	Sr8a, Sr12	QFCSC.1A.QTL	-	-	QTL.2B.QFCSC	-
MARQUIS	Saskatchewan	-	-	-	-	-	QTL.QTHJ.IWA760
MCKENZIE	Alberta	Sr6, Sr7a, Sr9b	QFCSC.1A.QTL	Sr7a	Sr6	QTL.2B.QFCSC	-
MN00261.4	UMN	Sr6, Sr7a, Sr12, Sr57, Sr9b	QFCSC.1A.QTL	Sr7a	-	QTL.2B.QFCSC	-
MN01333.A	UMN	-	QFCSC.1A.QTL	Sr7a	-	-	-
MN02072.7	UMN	Sr7a, Sr12, Sr57 , Sr9b	QFCSC.1A.QTL	Sr7a	-	QTL.2B.QFCSC	-
MN02255	UMN	Sr7a, Sr12, Sr9b	QFCSC.1A.QTL	Sr7a	-	QTL.2B.QFCSC	-
MN03119.4	MN	Sr7a, Sr9b	QFCSC.1A.QTL	Sr7a	-	QTL.2B.QFCSC	-
MN03148	UMN	Sr6, Sr7a, Sr11, Sr12, Sr57	QFCSC.1A.QTL	Sr7a	Sr6	QTL.2B.QFCSC	-
MN03169.2.062	UMN	Sr7a, Sr11, Sr9b	QFCSC.1A.QTL	Sr7a	-	QTL.2B.QFCSC	-
MN03306.1	MN	Sr7a, Sr9b, Sr31	QFCSC.1A.QTL	Sr7a	-	QTL.2B.QFCSC	-
MN03308.4	UMN	Sr7a, Sr11, Sr31	QFCSC.1A.QTL	Sr7a	-	-	-
MN03358.4	UMN	Sr6, Sr7a, Sr11, Sr12, Sr57, Sr9b	QFCSC.1A.QTL	Sr7a	Sr6	QTL.2B.QFCSC	-
MN05141.2	UMN	Sr7a, Sr12, Sr57, Sr9b	QFCSC.1A.QTL	Sr7a	-	QTL.2B.QFCSC	-
MN06018	UMN	Sr7a, Sr57, Sr9b	QFCSC.1A.QTL	Sr7a	-	QTL.2B.QFCSC	-
MN06028	UMN	Sr7a, Sr11, Sr12, Sr57	QFCSC.1A.QTL	Sr7a	-	-	-
MN06075.4	UMN	Sr7a, Sr12, Sr9b	QFCSC.1A.QTL	Sr7a	-	QTL.2B.QFCSC	-
MN07098.6	UMN	Sr7a, Sr12, Sr57	QFCSC.1A.QTL	Sr7a	-	-	-
MN07199.6	MN	Sr7a, Sr12	QFCSC.1A.QTL	Sr7a	-	-	-
MN07338	MN	Sr7a, Sr9b	QFCSC.1A.QTL	Sr7a	-	QTL.2B.QFCSC	QTL.QTHJ.IWA760
MN08013.2	UMN	Sr7a, Sr12, Sr9b	QFCSC.1A.QTL	Sr7a	-	QTL.2B.QFCSC	-
MN08106.6	UMN	Sr7a, Sr12, Sr9b	QFCSC.1A.QTL	Sr7a	-	QTL.2B.QFCSC	-
MT0415	MSU	Sr7a, Sr12, Sr9b	QFCSC.1A.QTL	Sr7a	-	QTL.2B.QFCSC	-
MT0802	MSU	Sr7a	QFCSC.1A.QTL	Sr7a	-	-	-
MT0813	MSU	Sr7a, Sr9b	QFCSC.1A.QTL	Sr7a	-	-	-
MT0861	MSU	Sr11, Sr9b	QFCSC.1A.QTL	-	-	QTL.2B.QFCSC	-
MT0921	MSU	Sr7a, Sr9b	QFCSC.1A.QTL	Sr7a	-	QTL.2B.QFCSC	QTL.QTHJ.IWA760
MT0945	MSU	Sr8a,	QFCSC.1A.QTL	-	-	-	-
MT1002	MSU	Sr7a, Sr9b	QFCSC.1A.QTL	Sr7a	-	QTL.2B.QFCSC	QTL.QTHJ.IWA760
MT1016	MSU	Sr6, Sr7a, Sr9b	QFCSC.1A.QTL	Sr7a	Sr6	QTL.2B.QFCSC	-
MT1027	MSU	Sr7a, Sr9b	QFCSC.1A.QTL	Sr7a	-	QTL.2B.QFCSC	QTL.QTHJ.IWA760
MT1053	MSU	-	QFCSC.1A.QTL	-	-	QTL.2B.QFCSC	QTL.QTHJ.IWA760
MTHW0771	MSU	Sr6, Sr7a	QFCSC.1A.QTL	Sr7a	Sr6	-	-
MTHW0867	MSU	Sr6, Sr7a, Sr8a	QFCSC.1A.QTL	Sr7a	Sr6	-	-
MTHW1060	MSU	Sr6, Sr8a	QFCSC.1A.QTL	-	Sr6	-	-
MTHW1069	MSU	Sr7a, Sr12, Sr9b	QFCSC.1A.QTL	Sr7a	-	QTL.2B.QFCSC	QTL.QTHJ.IWA760
NEEPAWA	Saskatchewan	Sr7a, Sr12, Sr9b	QFCSC.1A.QTL	Sr7a	-	QTL.2B.QFCSC	QTL.QTHJ.IWA760
NEWANA	MSU	Sr6, Sr2	QFCSC.1A.QTL	-	Sr6	QTL.2B.QFCSC	-
OKLEE	UMN	Sr6, Sr7a, Sr11, Sr12, Sr57, Sr31	QFCSC.1A.QTL	Sr7a	Sr6	-	-
OTIS	WSU	Sr6, Sr8a	-	-	Sr6	QTL.2B.QFCSC	QTL.QTHJ.IWA760
OXEN	SDSU	Sr7a, Sr11, Sr57	QFCSC.1A.QTL	Sr7a	-	QTL.2B.QFCSC	-
PARK	Alberta	Sr12, Sr2	-	-	-	QTL.2B.QFCSC	QTL.QTHJ.IWA760
PEACE	Manitoba	Sr7a, Sr8a, Sr12, Sr57	QFCSC.1A.QTL	Sr7a	-	QTL.2B.QFCSC	QTL.QTHJ.IWA760
PENAWAWA	WSU	Sr7a, Sr8a, Sr2	-	Sr7a	-	-	-
PI610750	UCD	Sr8a, Sr57	QFCSC.1A.QTL	-	-	-	-
POMERELLE	UI	Sr6, Sr12	QFCSC.1A.QTL	-	Sr6	-	-
PT765	Alberta	Sr7a, Sr8a, Sr11, Sr12, Sr57	QFCSC.1A.QTL	Sr7a	-	QTL.2B.QFCSC	-
RB07	UMN	Sr6, Sr7a	QFCSC.1A.QTL	Sr7a	Sr6	QTL.2B.QFCSC	-
RESCUE	Saskatchewan	Sr7a, Sr11, Sr2	QFCSC.1A.QTL	-	-	QTL.2B.QFCSC	QTL.QTHJ.IWA760
RIL203	UCD	Sr6, Sr8a, Sr31	QFCSC.1A.QTL	-	-	-	-
RIL29	UCD	Sr8a, Sr31	QFCSC.1A.QTL	-	-	QTL.2B.QFCSC	-
RL4137	Saskatchewan	Sr6, Sr7a, Sr8a, Sr12, Sr9b	QFCSC.1A.QTL	Sr7a	Sr6	QTL.2B.QFCSC	-
ROBLIN	Saskatchewan	Sr7a, Sr11, Sr57, Sr9b	QFCSC.1A.QTL	Sr7a	-	QTL.2B.QFCSC	-
ROLLAG	UMN	Sr7a, Sr11, Sr12, Sr57	QFCSC.1A.QTL	Sr7a	-	-	-
RSI5_YR5_YR15_GPC_HMW1	UCD	Sr7a, Sr11	QFCSC.1A.QTL	Sr7a	-	QTL.2B.QFCSC	-
RUSS	SDSU	Sr7a	QFCSC.1A.QTL	Sr7a	-	QTL.2B.QFCSC	-
SADASH	Alberta	Sr6, Sr7a	-	Sr7a	Sr6	-	-
SC80221V2	Saskatchewan	-	QFCSC.1A.QTL	-	-	QTL.2B.QFCSC	-
SCARLET	WSU	Sr11, Sr12, Sr9b	QFCSC.1A.QTL	-	-	QTL.2B.QFCSC	-
SD3851	SDSU	Sr6, Sr7a, Sr57	QFCSC.1A.QTL	Sr7a	-	-	-
SD3997	SDSU	Sr7a, Sr8a, Sr12, Sr57, sr9b	QFCSC.1A.QTL	Sr7a	-	QTL.2B.QFCSC	-
SD4023	SDSU	Sr6, Sr7a, Sr57	QFCSC.1A.QTL	Sr7a	Sr6	QTL.2B.QFCSC	-
SD4076	SDSU	Sr6, Sr7a	QFCSC.1A.QTL	Sr7a	Sr6	-	-
SD4112	SDSU	Sr7a, Sr8a, Sr12, Sr9b	QFCSC.1A.QTL	Sr7a	-	QTL.2B.QFCSC	-
SD4165	SDSU	Sr7a, Sr57, Sr9b	QFCSC.1A.QTL	Sr7a	-	QTL.2B.QFCSC	-
SD4178	SDSU	Sr6, Sr7a, Sr9b	QFCSC.1A.QTL	Sr7a	Sr6	QTL.2B.QFCSC	-
SD4181	SDSU	Sr7a, Sr12, Sr57, Sr9b	QFCSC.1A.QTL	Sr7a	-	QTL.2B.QFCSC	-
SD4189	SDSU	Sr7a, Sr57, Sr9b	QFCSC.1A.QTL	Sr7a	-	QTL.2B.QFCSC	-
SD4199	SDSU	Sr6, Sr7a, Sr8a	QFCSC.1A.QTL	Sr7a	Sr6	QTL.2B.QFCSC	-
SD4213	SDSU	Sr7a, Sr8a, Sr9b	QFCSC.1A.QTL	Sr7a	-	QTL.2B.QFCSC	-
SD4215	SDSU	Sr7a, Sr57, Sr9b	QFCSC.1A.QTL	Sr7a	-	QTL.2B.QFCSC	-
SD4218	SDSU	Sr57, Sr9b	QFCSC.1A.QTL	-	-	QTL.2B.QFCSC	-
SD4243	SDSU	Sr6, Sr7a, Sr57, Sr9b	QFCSC.1A.QTL	Sr7a	Sr6	QTL.2B.QFCSC	-
SD4250	SDSU	Sr6, Sr7a, Sr8a, Sr57, Sr9b	QFCSC.1A.QTL	Sr7a	Sr6	QTL.2B.QFCSC	-
SD4253	SDSU	Sr7a, Sr12, Sr9b	QFCSC.1A.QTL	Sr7a	-	QTL.2B.QFCSC	-
SD4263	SDSU	Sr6, Sr7a, Sr57	QFCSC.1A.QTL	Sr7a	Sr6	-	-
SD4264	SDSU	Sr6, Sr7a, Sr57, Sr9b	QFCSC.1A.QTL	Sr7a	Sr6	QTL.2B.QFCSC	-
SD4265	SD	Sr6, Sr7a, Sr9b	QFCSC.1A.QTL	Sr7a	Sr6	QTL.2B.QFCSC	-
SD4271	SD	Sr6, Sr7a, Sr8a, Sr57, Sr9b	QFCSC.1A.QTL	Sr7a	Sr6	QTL.2B.QFCSC	-
SD4277	SD	Sr6, Sr7a, Sr12, Sr57 , Sr9b	QFCSC.1A.QTL	Sr7a	Sr6	QTL.2B.QFCSC	-
SD4279	SD	Sr8a, Sr57	QFCSC.1A.QTL	-	-	QTL.2B.QFCSC	-
SELECT	SDSU	Sr6, Sr7a, Sr8a, Sr2, Sr9b	QFCSC.1A.QTL	Sr7a	Sr6	QTL.2B.QFCSC	-
SELKIRK	Saskatchewan	Sr6, Sr12	QFCSC.1A.QTL	-	Sr6	-	-
SNOWBIRD	Manitoba	Sr6, Sr7a, Sr8a, Sr9b	QFCSC.1A.QTL	Sr7a	Sr6	QTL.2B.QFCSC	-
SNOWSTAR	Manitoba	Sr6, Sr7a, Sr8a, Sr9b	QFCSC.1A.QTL	Sr7a	Sr6	QTL.2B.QFCSC	-
SOMERSET	Manitoba	Sr7a, Sr11, Sr12, Sr9b	QFCSC.1A.QTL	Sr7a	-	QTL.2B.QFCSC	-
STETTLER	Saskatchewan	Sr7a, Sr11, Sr9b	QFCSC.1A.QTL	Sr7a	-	QTL.2B.QFCSC	-
SUMMIT_515	UCD	Sr12	QFCSC.1A.QTL	-	-	-	-
SUPERB	Manitoba	Sr7a, Sr12, Sr57, Sr9b	QFCSC.1A.QTL	Sr7a	-	QTL.2B.QFCSC	-
TARA2002	WSU		QFCSC.1A.QTL	-	-	-	-
THATCHER	MSU	Sr12, Sr57	-	-	-	-	-
TOM	UMN	Sr7a, Sr11, Sr9b	QFCSC.1A.QTL	Sr7a	-	QTL.2B.QFCSC	-
TRAVERSE	SDSU	Sr7a, Sr9b	QFCSC.1A.QTL	Sr7a	-	QTL.2B.QFCSC	-
TREASURE	UI	Sr11	QFCSC.1A.QTL	-	Sr6	QTL.2B.QFCSC	-
UC1110	UCD	Sr6, Sr8a, Sr31	QFCSC.1A.QTL	-	-	QTL.2B.QFCSC	-
UC1395_LR34_YR18	UCD	Sr8a	QFCSC.1A.QTL	-	-	QTL.2B.QFCSC	-
UC1396_LR34_YR18	UCD	Sr8a	QFCSC.1A.QTL	-	-	QTL.2B.QFCSC	-
UC1551	UCD	Sr8a, Sr11, Sr12	QFCSC.1A.QTL	-	-	QTL.2B.QFCSC	-
UC1552	UCD	Sr12	QFCSC.1A.QTL	-	-	-	-
UC1554	UCD	Sr12, Sr2	QFCSC.1A.QTL	-	-	-	-
UC1599	UCD	Sr12	QFCSC.1A.QTL	-	-	QTL.2B.QFCSC	-
UC1601	UCD	Sr8a	QFCSC.1A.QTL	-	-	QTL.2B.QFCSC	-
UC1602	UCD	Sr8a	QFCSC.1A.QTL	-	-	QTL.2B.QFCSC	-
UC1603	UCD	Sr2	QFCSC.1A.QTL	-	-	-	-
UC1616	UCD	Sr57	QFCSC.1A.QTL	-	-	-	-
UC1618	UCD	Sr6, Sr12, Sr9b	-	-	-	QTL.2B.QFCSC	-
UC1642	UCD	Sr12, Sr24, Sr9b	QFCSC.1A.QTL	-	-	QTL.2B.QFCSC	-
UC1643	UCD	Sr11, Sr2, Sr24	QFCSC.1A.QTL	-	-	QTL.2B.QFCSC	-
UC1682	UCD	Sr8a, Sr12	QFCSC.1A.QTL	-	-	-	-
UC1683	UCD	Sr8a, Sr12	QFCSC.1A.QTL	-	-	-	-
UC896_5.10_LR34_YR18_YR5_GPC	UCD	Sr8a	QFCSC.1A.QTL	-	-	QTL.2B.QFCSC	-
UI_LOCHSA	UI	Sr6, Sr7a, Sr8a, Sr9b	QFCSC.1A.QTL	Sr7a	-	-	-
UI_PETTIT	UI	Sr12	-	-	-	QTL.2B.QFCSC	-
ULEN	UMN	Sr7a, Sr9b	QFCSC.1A.QTL	Sr7a	-	QTL.2B.QFCSC	-
UNITY	Manitoba	Sr6, Sr7a, Sr8a, Sr12, Sr57, Sr9b	QFCSC.1A.QTL	Sr7a	Sr6	QTL.2B.QFCSC	-
VERDE	UMN	Sr6, Sr7a, Sr12, Sr9b	QFCSC.1A.QTL	Sr7a	-	QTL.2B.QFCSC	-
VIDA	MSU	Sr7a, Sr12	QFCSC.1A.QTL	Sr7a	-	QTL.2B.QFCSC	QTL.QTHJ.IWA760
WA8016	WSU	Sr12, Sr9b	QFCSC.1A.QTL	-	-	QTL.2B.QFCSC	-
WA8034	WSU	Sr12, Sr9b	QFCSC.1A.QTL	-	-	QTL.2B.QFCSC	-
WA8074	WSU	Sr7a, Sr12, Sr57, Sr9b	QFCSC.1A.QTL	Sr7a	-	QTL.2B.QFCSC	-
WA8099	WSU	Sr12, Sr57	QFCSC.1A.QTL	-	-	-	-
WA8100	WSU	Sr6, Sr8a, Sr12, Sr9b	QFCSC.1A.QTL	-	Sr6	QTL.2B.QFCSC	-
WA8123	WSU	Sr6, Sr8a, Sr9b	-	-	Sr6	QTL.2B.QFCSC	QTL.QTHJ.IWA760
WA8133	WSU	Sr6, Sr2, Sr24	QFCSC.1A.QTL	-	Sr6	QTL.2B.QFCSC	-
WA8148	WSU	Sr7a, Sr8a	QFCSC.1A.QTL	Sr7a	-	QTL.2B.QFCSC	-
WASKADA	Manitoba	Sr6, Sr7a, Sr8a, Sr12, Sr9b	QFCSC.1A.QTL	Sr7a	Sr6	QTL.2B.QFCSC	-
WHITEBIRD	UI	Sr57	QFCSC.1A.QTL	-	Sr6	QTL.2B.QFCSC	-
WINCHESTER	UI	Sr8a, Sr57	QFCSC.1A.QTL	-	-	QTL.2B.QFCSC	-
X10010.20	UCD	Sr8a, Sr2	QFCSC.1A.QTL	-	-	QTL.2B.QFCSC	-
X10013.1	UCD	Sr8a	QFCSC.1A.QTL	-	-	QTL.2B.QFCSC	-
X10014.7	UCD	-	QFCSC.1A.QTL	-	-	-	-
X5600HR	Alberta	Sr7a, Sr11	QFCSC.1A.QTL	Sr7a	-	QTL.2B.QFCSC	-
X5702PR	Alberta	Sr6, Sr11	QFCSC.1A.QTL	-	Sr6	QTL.2B.QFCSC	-
X9223	CIMMYT	Sr12	QFCSC.1A.QTL	-	-	-	-
X9225	CIMMYT	Sr8a, Sr57	QFCSC.1A.QTL	-	-	-	-
X9228	CIMMYT	Sr8a, Sr57	QFCSC.1A.QTL	-	-	-	-
X9229	CIMMYT	Sr12, Sr24, Sr9b, Sr24	QFCSC.1A.QTL	-	-	QTL.2B.QFCSC	-
X9232	CIMMYT	Sr8a, Sr12, Sr57, Sr9b	QFCSC.1A.QTL	-	-	QTL.2B.QFCSC	-
X9233	CIMMYT	Sr8a, Sr57	QFCSC.1A.QTL	-	-	-	-
X9240	CIMMYT	Sr7a, Sr8a, Sr11, Sr12, Sr57, Sr9b	-	Sr7a	-	QTL.2B.QFCSC	-
X9241	CIMMYT	Sr8a, Sr12, Sr57, Sr9b, Sr25	-	-	-	QTL.2B.QFCSC	-
X9242	CIMMYT	Sr7a, Sr8a, Sr11, Sr9b	QFCSC.1A.QTL	Sr7a	-	-	-
X9245	CIMMYT	-	QFCSC.1A.QTL	-	-	-	-
X9246	CIMMYT	Sr8a, Sr9b	QFCSC.1A.QTL	-	-	QTL.2B.QFCSC	-
X9247	CIMMYT	Sr6, Sr9b	QFCSC.1A.QTL	-	-	QTL.2B.QFCSC	-
X9248	CIMMYT	Sr8a, Sr11, Sr9b	QFCSC.1A.QTL	-	-	QTL.2B.QFCSC	-
X9249	CIMMYT	Sr8a, Sr9b	QFCSC.1A.QTL	-	-	QTL.2B.QFCSC	-
X9252	CIMMYT	Sr8a, Sr11, Sr57, , Sr9b, Sr31	QFCSC.1A.QTL	-	-	QTL.2B.QFCSC	-
X9254	CIMMYT	Sr8a, Sr12, Sr57, Sr9b	QFCSC.1A.QTL	-	-	QTL.2B.QFCSC	-
X9256	CIMMYT	Sr8a, Sr12, Sr9b	-	-	-	QTL.2B.QFCSC	-
X9258	CIMMYT	Sr8a, Sr11, Sr57, Sr9b	QFCSC.1A.QTL	-	-	QTL.2B.QFCSC	-
X9259	CIMMYT	Sr12, Sr57, Sr9b, Sr31	QFCSC.1A.QTL	-	-	QTL.2B.QFCSC	-
X9260	CIMMYT	Sr12, Sr12,	QFCSC.1A.QTL	-	-	-	-
X9261	CIMMYT	Sr8a, Sr12, Sr57	QFCSC.1A.QTL	-	-	-	-
X9262	CIMMYT	Sr12, Sr9b	QFCSC.1A.QTL	-	-	QTL.2B.QFCSC	-
X9263	CIMMYT	Sr6, Sr8a, Sr11, Sr12, Sr57, Sr24, Sr9b, Sr24, Sr31	QFCSC.1A.QTL	-	-	QTL.2B.QFCSC	-
CDC_KERNEN	NA	Sr7a, Sr11	-	Sr7a	-	QTL.2B.QFCSC	QTL.QTHJ.IWA760
